# Supplementary material for: (Z)-2-(4-Chloro­benzyl­idene)benzo[d]thia­zolo[3,2-a]imidazol-3(2H)-one
Source: Acta Crystallogr Sect E Struct Rep Online. 2012 Apr 18;68(Pt 5):o1393–4. doi: 10.1107/S1600536812015516 (PMC3344520; doi:10.1107/S1600536812015516)
Supplement: Supplementary file 1 [file e-68-o1393-sup1.cif]

##############################################################################
#                                                                            #
# This CIF contains the data in a paper accepted for publication in          #
# Acta Crystallographica Section E. It conforms to the requirements of       #
# Notes for Authors for Acta Crystallographica Section E, and has been       #
# peer reviewed under the auspices of the IUCr Commission on Journals.       #
#                                                                            #
# Full details of the Crystallographic Information File format               #
# are given in the paper "The Crystallographic Information File (CIF):       #
# a New Standard Archive File for Crystallography" by S. R. Hall, F. H.      #
# Allen and I. D. Brown [Acta Cryst. (1991), A47, 655-685].                  #
#                                                                            #
# The current version of the core CIF dictionary is obtainable from          #
# ftp://ftp.iucr.org/pub/cif_core.dic.                                       #
#                                                                            #
# Software is freely available for graphical display of the structure(s)     #
# in this CIF. For information consult the CIF software page                 #
# http://www.iucr.org/resources/cif/software.                                #
#                                                                            #
# This file may be used for bona fide research purposes within the           #
# scientific community so long as proper attribution is given to the journal # 
# article from which it was obtained.                                        #
#                                                                            #
##############################################################################
data_global
_audit_creation_method     'form.cif (version 2.0)'
_journal_data_validation_number     ?
_journal_date_recd_electronic     2012-04-08
_journal_date_accepted     2012-04-10
_journal_name_full     'Acta Crystallographica, Section E'
_journal_year     2012
_journal_volume     68
_journal_issue      5
_journal_page_first     o1393
_journal_page_last     o1394
_journal_paper_category     QO
_journal_paper_doi     10.1107/S1600536812015516
_journal_coeditor_code     IS5117
_publ_contact_author_name     'Prof. Fun Hoong-Kun'
_publ_contact_author_address
;
      X-ray Crystallography Unit
      School of Physics
      Universiti Sains Malaysia
      11800 USM, Penang
      MALAYSIA
;
_publ_contact_author_email     'hkfun@usm.my'
_publ_contact_author_fax     '6 04 6579150'
_publ_contact_author_phone     '6 04 6533652'
_publ_section_title
;\
(<i>Z</i>)-2-(4-Chlorobenzylidene)benzo[<i>d</i>]thiazolo[3,2-<i>a</i>]\
imidazol-3(2<i>H</i>)-one
;
loop_
    _publ_author_name
    _publ_author_footnote
    _publ_author_address
    'Hoong-Kun Fun'
;
      Thomson Reuters ResearcherID: A-3561-2009.
;
;     X-ray Crystallography Unit
      School of Physics
      Universiti Sains Malaysia
      11800 USM, Penang
      Malaysia
;
    'Suchada Chantrapromma'
;
      Thomson Reuters ResearcherID: A-5085-2009.
;
;     Crystal Materials Research Unit
      Department of Chemistry
      Faculty of Science
      Prince of Songkla University
      Hat-Yai, Songkhla 90112
      Thailand
;
    'Hatem A. Abdel-Aziz' ?
;     Department of Pharmaceutical Chemistry
      College of Pharmacy
      King Saud University
      PO Box 2457
      Riyadh 11451
      Saudi Arabia
;
data_I
_audit_creation_method     SHELXL-97
_chemical_name_systematic
;
(<i>Z</i>)-2-(4-Chlorobenzylidene)benzo[<i>d</i>]thiazolo[3,2-
<i>a</i>]imidazol-3(2<i>H</i>)-one
;
_chemical_name_common
;
;
_chemical_formula_moiety     'C16 H9 Cl N2 O S'
_chemical_formula_sum     'C16 H9 Cl N2 O S'
_chemical_formula_iupac     'C16 H9 Cl N2 O S'
_chemical_formula_weight     312.77
_chemical_melting_point     ?
_chemical_melting_point_gt     ?
_chemical_melting_point_lt     ?
_symmetry_cell_setting     triclinic
_symmetry_space_group_name_H-M     'P -1'
_symmetry_space_group_name_Hall     '-P 1'
loop_
    _symmetry_equiv_pos_as_xyz
    'x, y, z'
    '-x, -y, -z'
_cell_length_a     7.0182(4)
_cell_length_b     7.3443(4)
_cell_length_c     13.7142(8)
_cell_angle_alpha     91.7420(10)
_cell_angle_beta     100.8360(10)
_cell_angle_gamma     112.8780(10)
_cell_volume     635.47(6)
_cell_formula_units_Z     2
_cell_measurement_reflns_used     3660
_cell_measurement_theta_min     1.52
_cell_measurement_theta_max     30.00
_cell_measurement_temperature     100
_exptl_crystal_description     Needle
_exptl_crystal_colour     Yellow
_exptl_crystal_size_max     0.37
_exptl_crystal_size_mid     0.18
_exptl_crystal_size_min     0.06
_exptl_crystal_density_diffrn     1.635
_exptl_crystal_density_meas     ?
_exptl_crystal_density_method     'not measured'
_exptl_crystal_F_000     320
_exptl_absorpt_coefficient_mu     0.463
_exptl_absorpt_correction_type     multi-scan
_exptl_absorpt_process_details     '(SADABS; Bruker, 2009)'
_exptl_absorpt_correction_T_min     0.8477
_exptl_absorpt_correction_T_max     0.9732
_exptl_special_details
;
The crystal was placed in the cold stream of an Oxford Cryosystems Cobra
open-flow nitrogen cryostat (Cosier & Glazer, 1986) operating at 100.0(1) K.
;
_diffrn_ambient_temperature     100
_diffrn_radiation_type     'MoK\a'
_diffrn_radiation_wavelength     0.71073
_diffrn_radiation_source     'sealed tube'
_diffrn_radiation_monochromator     'graphite'
_diffrn_measurement_device_type     'Bruker APEX DUO CCD area-detector'
_diffrn_measurement_method     '\f and \w scans'
_diffrn_detector_area_resol_mean     ?
_diffrn_reflns_number     14145
_diffrn_reflns_av_R_equivalents     0.0255
_diffrn_reflns_av_sigmaI/netI     0.0226
_diffrn_reflns_theta_min     1.52
_diffrn_reflns_theta_max     30.00
_diffrn_reflns_theta_full     30.00
_diffrn_measured_fraction_theta_max     0.990
_diffrn_measured_fraction_theta_full     0.990
_diffrn_reflns_limit_h_min     -9
_diffrn_reflns_limit_h_max     9
_diffrn_reflns_limit_k_min     -10
_diffrn_reflns_limit_k_max     10
_diffrn_reflns_limit_l_min     -19
_diffrn_reflns_limit_l_max     19
_diffrn_standards_number     0
_diffrn_standards_interval_count     ?
_diffrn_standards_interval_time     ?
_diffrn_standards_decay_%     ?
_refine_special_details
;
 Refinement of F^2^ against ALL reflections.  The weighted R-factor wR and
 goodness of fit S are based on F^2^, conventional R-factors R are based
 on F, with F set to zero for negative F^2^. The threshold expression of
 F^2^ > 2sigma(F^2^) is used only for calculating R-factors(gt) etc. and is
 not relevant to the choice of reflections for refinement.  R-factors based
 on F^2^ are statistically about twice as large as those based on F, and R-
 factors based on ALL data will be even larger.
;
_reflns_number_total     3660
_reflns_number_gt     3233
_reflns_threshold_expression     I>2\s(I)
_refine_ls_structure_factor_coef     Fsqd
_refine_ls_matrix_type     full
_refine_ls_R_factor_all     0.0343
_refine_ls_R_factor_gt     0.0295
_refine_ls_wR_factor_gt     0.0777
_refine_ls_wR_factor_ref     0.0819
_refine_ls_goodness_of_fit_ref     1.050
_refine_ls_restrained_S_all     1.050
_refine_ls_number_reflns     3660
_refine_ls_number_parameters     190
_refine_ls_number_restraints     0
_refine_ls_hydrogen_treatment     constr
_refine_ls_weighting_scheme     calc
_refine_ls_weighting_details
         'calc w=1/[\s^2^(Fo^2^)+(0.0366P)^2^+0.3855P] where P=(Fo^2^+2Fc^2^)/3'
_atom_sites_solution_hydrogens     geom
_atom_sites_solution_primary     direct
_atom_sites_solution_secondary     difmap
_refine_ls_shift/su_max     0.001
_refine_ls_shift/su_mean     0.001
_refine_diff_density_max     0.558
_refine_diff_density_min     -0.265
_refine_ls_extinction_method     none
_refine_ls_extinction_coef     ?
loop_
    _atom_type_symbol
    _atom_type_description
    _atom_type_scat_dispersion_real
    _atom_type_scat_dispersion_imag
    _atom_type_scat_source
    'C' 'C' 0.0033 0.0016
                         'International Tables Vol C Tables 4.2.6.8 and 6.1.1.4'
    'H' 'H' 0.0000 0.0000
                         'International Tables Vol C Tables 4.2.6.8 and 6.1.1.4'
    'N' 'N' 0.0061 0.0033
                         'International Tables Vol C Tables 4.2.6.8 and 6.1.1.4'
    'O' 'O' 0.0106 0.0060
                         'International Tables Vol C Tables 4.2.6.8 and 6.1.1.4'
    'S' 'S' 0.1246 0.1234
                         'International Tables Vol C Tables 4.2.6.8 and 6.1.1.4'
    'Cl' 'Cl' 0.1484 0.1585
                         'International Tables Vol C Tables 4.2.6.8 and 6.1.1.4'
_computing_data_collection     'APEX2 (Bruker, 2009)'
_computing_cell_refinement     'SAINT (Bruker, 2009)'
_computing_data_reduction     'SAINT (Bruker, 2009)'
_computing_structure_solution     'SHELXTL (Sheldrick, 2008)'
_computing_structure_refinement     'SHELXTL (Sheldrick, 2008)'
_computing_molecular_graphics     'SHELXTL (Sheldrick, 2008)'
_computing_publication_material
                             'SHELXTL (Sheldrick, 2008) and PLATON (Spek, 2009)'
loop_
    _atom_site_type_symbol
    _atom_site_label
    _atom_site_fract_x
    _atom_site_fract_y
    _atom_site_fract_z
    _atom_site_U_iso_or_equiv
    _atom_site_adp_type
    _atom_site_calc_flag
    _atom_site_refinement_flags
    _atom_site_occupancy
    _atom_site_symmetry_multiplicity
    _atom_site_disorder_assembly
    _atom_site_disorder_group
    S S1 0.34693(4) 0.25459(4) 0.03735(2) 0.01299(8) Uani d . 1 1 . .
    Cl Cl1 -0.35675(5) -0.18707(5) -0.43869(2) 0.02057(9) Uani d . 1 1 . .
    O O1 0.88271(14) 0.27130(14) -0.01062(7) 0.01625(18) Uani d . 1 1 . .
    N N1 0.58054(16) 0.43157(15) 0.22785(8) 0.0138(2) Uani d . 1 1 . .
    N N2 0.75134(15) 0.36857(15) 0.11464(7) 0.01179(19) Uani d . 1 1 . .
    C C1 0.56374(18) 0.36129(17) 0.13730(9) 0.0123(2) Uani d . 1 1 . .
    C C2 0.79803(18) 0.49233(17) 0.27094(9) 0.0125(2) Uani d . 1 1 . .
    C C3 0.90598(19) 0.57701(18) 0.36781(9) 0.0147(2) Uani d . 1 1 . .
    H H3A 0.8365 0.6030 0.4144 0.018 Uiso calc R 1 1 . .
    C C4 1.1227(2) 0.62158(18) 0.39238(9) 0.0156(2) Uani d . 1 1 . .
    H H4A 1.1988 0.6788 0.4566 0.019 Uiso calc R 1 1 . .
    C C5 1.22857(19) 0.58244(18) 0.32293(9) 0.0149(2) Uani d . 1 1 . .
    H H5A 1.3731 0.6138 0.3422 0.018 Uiso calc R 1 1 . .
    C C6 1.12230(18) 0.49741(18) 0.22550(9) 0.0135(2) Uani d . 1 1 . .
    H H6A 1.1918 0.4713 0.1789 0.016 Uiso calc R 1 1 . .
    C C7 0.90738(18) 0.45404(17) 0.20197(9) 0.0117(2) Uani d . 1 1 . .
    C C8 0.73740(18) 0.28632(17) 0.01951(9) 0.0121(2) Uani d . 1 1 . .
    C C9 0.51258(18) 0.21858(17) -0.03702(9) 0.0120(2) Uani d . 1 1 . .
    C C10 0.45896(18) 0.14096(17) -0.13349(9) 0.0129(2) Uani d . 1 1 . .
    H H10A 0.5708 0.1362 -0.1591 0.015 Uiso calc R 1 1 . .
    C C11 0.25559(18) 0.06330(17) -0.20435(9) 0.0125(2) Uani d . 1 1 . .
    C C12 0.25076(19) -0.00568(18) -0.30184(9) 0.0140(2) Uani d . 1 1 . .
    H H12A 0.3757 0.0004 -0.3181 0.017 Uiso calc R 1 1 . .
    C C13 0.0643(2) -0.08267(18) -0.37443(9) 0.0154(2) Uani d . 1 1 . .
    H H13A 0.0636 -0.1272 -0.4388 0.018 Uiso calc R 1 1 . .
    C C14 -0.12171(19) -0.09177(18) -0.34886(9) 0.0144(2) Uani d . 1 1 . .
    C C15 -0.12333(19) -0.02595(18) -0.25342(9) 0.0149(2) Uani d . 1 1 . .
    H H15A -0.2493 -0.0337 -0.2377 0.018 Uiso calc R 1 1 . .
    C C16 0.06430(19) 0.05172(18) -0.18134(9) 0.0141(2) Uani d . 1 1 . .
    H H16A 0.0635 0.0965 -0.1173 0.017 Uiso calc R 1 1 . .
loop_
    _atom_site_aniso_label
    _atom_site_aniso_U_11
    _atom_site_aniso_U_22
    _atom_site_aniso_U_33
    _atom_site_aniso_U_12
    _atom_site_aniso_U_13
    _atom_site_aniso_U_23
    S1 0.01026(13) 0.01520(14) 0.01318(14) 0.00536(10) 0.00154(10) -0.00024(10)
    Cl1 0.01474(14) 0.02600(17) 0.01591(15) 0.00557(12) -0.00226(11)
                                                                    -0.00026(11)
    O1 0.0137(4) 0.0197(4) 0.0166(4) 0.0080(3) 0.0038(3) -0.0002(3)
    N1 0.0123(4) 0.0143(5) 0.0146(5) 0.0056(4) 0.0021(4) 0.0006(4)
    N2 0.0103(4) 0.0130(4) 0.0123(4) 0.0052(3) 0.0018(3) 0.0012(4)
    C1 0.0108(5) 0.0127(5) 0.0145(5) 0.0056(4) 0.0029(4) 0.0021(4)
    C2 0.0126(5) 0.0113(5) 0.0140(5) 0.0056(4) 0.0024(4) 0.0015(4)
    C3 0.0163(5) 0.0142(5) 0.0136(5) 0.0065(4) 0.0029(4) 0.0007(4)
    C4 0.0176(5) 0.0135(5) 0.0134(5) 0.0057(4) -0.0007(4) 0.0004(4)
    C5 0.0129(5) 0.0139(5) 0.0163(6) 0.0050(4) 0.0001(4) 0.0021(4)
    C6 0.0124(5) 0.0131(5) 0.0153(5) 0.0056(4) 0.0028(4) 0.0021(4)
    C7 0.0131(5) 0.0108(5) 0.0108(5) 0.0050(4) 0.0013(4) 0.0013(4)
    C8 0.0125(5) 0.0104(5) 0.0126(5) 0.0044(4) 0.0016(4) 0.0013(4)
    C9 0.0096(5) 0.0112(5) 0.0155(5) 0.0047(4) 0.0023(4) 0.0023(4)
    C10 0.0125(5) 0.0121(5) 0.0149(5) 0.0059(4) 0.0029(4) 0.0024(4)
    C11 0.0130(5) 0.0106(5) 0.0135(5) 0.0047(4) 0.0017(4) 0.0017(4)
    C12 0.0141(5) 0.0141(5) 0.0143(5) 0.0062(4) 0.0030(4) 0.0013(4)
    C13 0.0176(5) 0.0152(5) 0.0125(5) 0.0064(4) 0.0020(4) 0.0008(4)
    C14 0.0136(5) 0.0125(5) 0.0142(5) 0.0042(4) -0.0009(4) 0.0016(4)
    C15 0.0129(5) 0.0158(5) 0.0161(6) 0.0059(4) 0.0033(4) 0.0027(4)
    C16 0.0148(5) 0.0144(5) 0.0131(5) 0.0061(4) 0.0028(4) 0.0010(4)
_geom_special_details
;
 All esds (except the esd in the dihedral angle between two l.s. planes)
 are estimated using the full covariance matrix.  The cell esds are taken
 into account individually in the estimation of esds in distances, angles
 and torsion angles; correlations between esds in cell parameters are only
 used when they are defined by crystal symmetry.  An approximate (isotropic)
 treatment of cell esds is used for estimating esds involving l.s. planes.
;
loop_
    _geom_bond_atom_site_label_1
    _geom_bond_atom_site_label_2
    _geom_bond_site_symmetry_2
    _geom_bond_distance
    _geom_bond_publ_flag
    S1 C1 . 1.7411(12) ?
    S1 C9 . 1.7692(12) ?
    Cl1 C14 . 1.7363(12) ?
    O1 C8 . 1.2108(14) ?
    N1 C1 . 1.2967(15) ?
    N1 C2 . 1.4119(15) ?
    N2 C1 . 1.3903(14) ?
    N2 C8 . 1.3909(15) ?
    N2 C7 . 1.3980(15) ?
    C2 C3 . 1.3895(16) ?
    C2 C7 . 1.4097(16) ?
    C3 C4 . 1.3955(17) ?
    C3 H3A . 0.9300 ?
    C4 C5 . 1.3990(17) ?
    C4 H4A . 0.9300 ?
    C5 C6 . 1.3942(17) ?
    C5 H5A . 0.9300 ?
    C6 C7 . 1.3849(16) ?
    C6 H6A . 0.9300 ?
    C8 C9 . 1.4981(16) ?
    C9 C10 . 1.3480(16) ?
    C10 C11 . 1.4556(16) ?
    C10 H10A . 0.9300 ?
    C11 C12 . 1.4049(16) ?
    C11 C16 . 1.4076(16) ?
    C12 C13 . 1.3871(17) ?
    C12 H12A . 0.9300 ?
    C13 C14 . 1.3917(17) ?
    C13 H13A . 0.9300 ?
    C14 C15 . 1.3850(17) ?
    C15 C16 . 1.3888(17) ?
    C15 H15A . 0.9300 ?
    C16 H16A . 0.9300 ?
loop_
    _geom_angle_atom_site_label_1
    _geom_angle_atom_site_label_2
    _geom_angle_atom_site_label_3
    _geom_angle_site_symmetry_1
    _geom_angle_site_symmetry_3
    _geom_angle
    _geom_angle_publ_flag
    C1 S1 C9 . . 90.12(5) ?
    C1 N1 C2 . . 103.32(10) ?
    C1 N2 C8 . . 116.71(10) ?
    C1 N2 C7 . . 105.85(9) ?
    C8 N2 C7 . . 137.35(10) ?
    N1 C1 N2 . . 115.19(10) ?
    N1 C1 S1 . . 131.92(9) ?
    N2 C1 S1 . . 112.88(9) ?
    C3 C2 C7 . . 120.04(11) ?
    C3 C2 N1 . . 128.60(11) ?
    C7 C2 N1 . . 111.36(10) ?
    C2 C3 C4 . . 117.38(11) ?
    C2 C3 H3A . . 121.3 ?
    C4 C3 H3A . . 121.3 ?
    C3 C4 C5 . . 121.78(11) ?
    C3 C4 H4A . . 119.1 ?
    C5 C4 H4A . . 119.1 ?
    C6 C5 C4 . . 121.47(11) ?
    C6 C5 H5A . . 119.3 ?
    C4 C5 H5A . . 119.3 ?
    C7 C6 C5 . . 116.23(11) ?
    C7 C6 H6A . . 121.9 ?
    C5 C6 H6A . . 121.9 ?
    C6 C7 N2 . . 132.61(11) ?
    C6 C7 C2 . . 123.10(11) ?
    N2 C7 C2 . . 104.28(10) ?
    O1 C8 N2 . . 125.24(11) ?
    O1 C8 C9 . . 126.82(11) ?
    N2 C8 C9 . . 107.93(10) ?
    C10 C9 C8 . . 119.68(10) ?
    C10 C9 S1 . . 128.06(9) ?
    C8 C9 S1 . . 112.26(8) ?
    C9 C10 C11 . . 130.90(11) ?
    C9 C10 H10A . . 114.5 ?
    C11 C10 H10A . . 114.5 ?
    C12 C11 C16 . . 118.15(11) ?
    C12 C11 C10 . . 117.52(10) ?
    C16 C11 C10 . . 124.33(11) ?
    C13 C12 C11 . . 121.66(11) ?
    C13 C12 H12A . . 119.2 ?
    C11 C12 H12A . . 119.2 ?
    C12 C13 C14 . . 118.53(11) ?
    C12 C13 H13A . . 120.7 ?
    C14 C13 H13A . . 120.7 ?
    C15 C14 C13 . . 121.46(11) ?
    C15 C14 Cl1 . . 119.27(9) ?
    C13 C14 Cl1 . . 119.26(9) ?
    C14 C15 C16 . . 119.61(11) ?
    C14 C15 H15A . . 120.2 ?
    C16 C15 H15A . . 120.2 ?
    C15 C16 C11 . . 120.58(11) ?
    C15 C16 H16A . . 119.7 ?
    C11 C16 H16A . . 119.7 ?
loop_
    _geom_torsion_atom_site_label_1
    _geom_torsion_atom_site_label_2
    _geom_torsion_atom_site_label_3
    _geom_torsion_atom_site_label_4
    _geom_torsion_site_symmetry_1
    _geom_torsion_site_symmetry_2
    _geom_torsion_site_symmetry_3
    _geom_torsion_site_symmetry_4
    _geom_torsion
    _geom_torsion_publ_flag
    C2 N1 C1 N2 . . . . 0.05(14) ?
    C2 N1 C1 S1 . . . . 179.02(10) ?
    C8 N2 C1 N1 . . . . 177.22(10) ?
    C7 N2 C1 N1 . . . . 0.13(14) ?
    C8 N2 C1 S1 . . . . -1.95(13) ?
    C7 N2 C1 S1 . . . . -179.04(8) ?
    C9 S1 C1 N1 . . . . -178.97(13) ?
    C9 S1 C1 N2 . . . . 0.01(9) ?
    C1 N1 C2 C3 . . . . -179.20(12) ?
    C1 N1 C2 C7 . . . . -0.20(13) ?
    C7 C2 C3 C4 . . . . 0.23(18) ?
    N1 C2 C3 C4 . . . . 179.15(12) ?
    C2 C3 C4 C5 . . . . -0.26(18) ?
    C3 C4 C5 C6 . . . . 0.22(19) ?
    C4 C5 C6 C7 . . . . -0.14(18) ?
    C5 C6 C7 N2 . . . . -179.28(12) ?
    C5 C6 C7 C2 . . . . 0.12(18) ?
    C1 N2 C7 C6 . . . . 179.25(13) ?
    C8 N2 C7 C6 . . . . 3.1(2) ?
    C1 N2 C7 C2 . . . . -0.24(12) ?
    C8 N2 C7 C2 . . . . -176.40(13) ?
    C3 C2 C7 C6 . . . . -0.17(18) ?
    N1 C2 C7 C6 . . . . -179.26(11) ?
    C3 C2 C7 N2 . . . . 179.38(11) ?
    N1 C2 C7 N2 . . . . 0.28(13) ?
    C1 N2 C8 O1 . . . . -176.11(12) ?
    C7 N2 C8 O1 . . . . -0.2(2) ?
    C1 N2 C8 C9 . . . . 3.12(14) ?
    C7 N2 C8 C9 . . . . 178.99(13) ?
    O1 C8 C9 C10 . . . . -3.77(19) ?
    N2 C8 C9 C10 . . . . 177.02(11) ?
    O1 C8 C9 S1 . . . . 176.23(11) ?
    N2 C8 C9 S1 . . . . -2.99(12) ?
    C1 S1 C9 C10 . . . . -178.28(12) ?
    C1 S1 C9 C8 . . . . 1.72(9) ?
    C8 C9 C10 C11 . . . . 179.37(11) ?
    S1 C9 C10 C11 . . . . -0.6(2) ?
    C9 C10 C11 C12 . . . . 178.99(12) ?
    C9 C10 C11 C16 . . . . -1.5(2) ?
    C16 C11 C12 C13 . . . . 0.28(18) ?
    C10 C11 C12 C13 . . . . 179.85(11) ?
    C11 C12 C13 C14 . . . . -0.30(19) ?
    C12 C13 C14 C15 . . . . 0.04(19) ?
    C12 C13 C14 Cl1 . . . . 179.84(9) ?
    C13 C14 C15 C16 . . . . 0.24(19) ?
    Cl1 C14 C15 C16 . . . . -179.57(9) ?
    C14 C15 C16 C11 . . . . -0.26(19) ?
    C12 C11 C16 C15 . . . . 0.01(18) ?
    C10 C11 C16 C15 . . . . -179.53(11) ?
loop_
    _geom_hbond_atom_site_label_D
    _geom_hbond_atom_site_label_H
    _geom_hbond_atom_site_label_A
    _geom_hbond_site_symmetry_A
    _geom_hbond_distance_DH
    _geom_hbond_distance_HA
    _geom_hbond_distance_DA
    _geom_hbond_angle_DHA
    _geom_hbond_publ_flag
    C16 H16A S1 1_555 0.93 2.50 3.2161(13) 133 y
_iucr_refine_instructions_details
;
TITL mo_h2c_0m in P-1 (100K)
CELL 0.71073   7.0182   7.3443  13.7142  91.742 100.836 112.878
ZERR    1.00   0.0004   0.0004   0.0008   0.001   0.001   0.001
LATT  1
SFAC C H N O S CL
UNIT 32 18 4 2 2 2
L.S. 10
BOND $H
FMAP 2 1 60
SIZE 0.059 0.182 0.369
ACTA
CONF
PLAN 20
OMIT -4 60
OMIT 0 1 1
OMIT 1 1 1
OMIT 0 2 2
OMIT -1 3 1
WGHT    0.036600    0.385500
FVAR       0.46080
S1    5    0.346927    0.254587    0.037350    11.00000    0.01026    0.01520 =
         0.01318   -0.00024    0.00154    0.00536
CL1   6   -0.356752   -0.187071   -0.438693    11.00000    0.01474    0.02600 =
         0.01591   -0.00026   -0.00226    0.00557
O1    4    0.882706    0.271297   -0.010616    11.00000    0.01372    0.01967 =
         0.01660   -0.00018    0.00381    0.00795
N1    3    0.580540    0.431573    0.227852    11.00000    0.01226    0.01427 =
         0.01457    0.00064    0.00214    0.00556
N2    3    0.751336    0.368571    0.114637    11.00000    0.01031    0.01297 =
         0.01228    0.00119    0.00179    0.00521
C1    1    0.563736    0.361293    0.137295    11.00000    0.01077    0.01268 =
         0.01446    0.00213    0.00290    0.00561
C2    1    0.798032    0.492328    0.270938    11.00000    0.01258    0.01134 =
         0.01404    0.00148    0.00239    0.00558
C3    1    0.905983    0.577012    0.367811    11.00000    0.01631    0.01422 =
         0.01355    0.00073    0.00286    0.00647
AFIX  43
H3A   2    0.836541    0.602970    0.414445    11.00000   -1.20000
AFIX   0
C4    1    1.122697    0.621578    0.392375    11.00000    0.01763    0.01349 =
         0.01344    0.00043   -0.00070    0.00566
AFIX  43
H4A   2    1.198800    0.678844    0.456648    11.00000   -1.20000
AFIX   0
C5    1    1.228571    0.582440    0.322930    11.00000    0.01288    0.01391 =
         0.01630    0.00208    0.00010    0.00501
AFIX  43
H5A   2    1.373053    0.613840    0.342181    11.00000   -1.20000
AFIX   0
C6    1    1.122299    0.497408    0.225503    11.00000    0.01239    0.01307 =
         0.01528    0.00210    0.00276    0.00560
AFIX  43
H6A   2    1.191817    0.471289    0.178949    11.00000   -1.20000
AFIX   0
C7    1    0.907377    0.454035    0.201968    11.00000    0.01313    0.01083 =
         0.01077    0.00134    0.00132    0.00499
C8    1    0.737400    0.286318    0.019513    11.00000    0.01253    0.01045 =
         0.01260    0.00130    0.00164    0.00441
C9    1    0.512579    0.218584   -0.037018    11.00000    0.00965    0.01121 =
         0.01546    0.00227    0.00231    0.00465
C10   1    0.458960    0.140962   -0.133489    11.00000    0.01253    0.01209 =
         0.01493    0.00241    0.00290    0.00587
AFIX  43
H10A  2    0.570812    0.136230   -0.159097    11.00000   -1.20000
AFIX   0
C11   1    0.255589    0.063301   -0.204354    11.00000    0.01300    0.01059 =
         0.01350    0.00168    0.00175    0.00471
C12   1    0.250762   -0.005676   -0.301842    11.00000    0.01411    0.01410 =
         0.01430    0.00127    0.00304    0.00621
AFIX  43
H12A  2    0.375749    0.000440   -0.318120    11.00000   -1.20000
AFIX   0
C13   1    0.064281   -0.082672   -0.374431    11.00000    0.01758    0.01524 =
         0.01255    0.00082    0.00205    0.00642
AFIX  43
H13A  2    0.063551   -0.127224   -0.438762    11.00000   -1.20000
AFIX   0
C14   1   -0.121705   -0.091774   -0.348858    11.00000    0.01362    0.01254 =
         0.01419    0.00156   -0.00089    0.00416
C15   1   -0.123334   -0.025948   -0.253425    11.00000    0.01292    0.01583 =
         0.01609    0.00266    0.00326    0.00588
AFIX  43
H15A  2   -0.249331   -0.033712   -0.237704    11.00000   -1.20000
AFIX   0
C16   1    0.064296    0.051720   -0.181342    11.00000    0.01479    0.01442 =
         0.01312    0.00100    0.00283    0.00614
AFIX  43
H16A  2    0.063545    0.096473   -0.117303    11.00000   -1.20000
HKLF 4
REM  mo_h2c_0m in P-1 (100K)
REM R1 =  0.0295 for   3233 Fo > 4sig(Fo)  and  0.0343 for all   3660 data
REM    190 parameters refined using      0 restraints
END
WGHT      0.0342      0.3853
REM Highest difference peak  0.558,  deepest hole -0.265,  1-sigma level  0.062
Q1    1   0.4995  0.1851 -0.0812  11.00000  0.05    0.56
Q2    1   0.8616  0.4758  0.2391  11.00000  0.05    0.49
Q3    1  -0.0288  0.0095 -0.2212  11.00000  0.05    0.46
Q4    1   0.3493  0.0984 -0.1643  11.00000  0.05    0.45
Q5    1   0.2607  0.0175 -0.2477  11.00000  0.05    0.43
Q6    1   1.0182  0.4753  0.2165  11.00000  0.05    0.43
Q7    1   0.8447  0.5322  0.3180  11.00000  0.05    0.42
Q8    1   0.4376  0.3089  0.0988  11.00000  0.05    0.42
Q9    1   0.1563  0.0623 -0.1974  11.00000  0.05    0.41
Q10   1  -0.1175 -0.0623 -0.3011  11.00000  0.05    0.41
Q11   1   0.6213  0.2522 -0.0170  11.00000  0.05    0.40
Q12   1   0.8451  0.4119  0.1562  11.00000  0.05    0.40
Q13   1   0.6553  0.3622  0.1234  11.00000  0.05    0.40
Q14   1   1.1757  0.5388  0.2783  11.00000  0.05    0.40
Q15   1  -0.0272 -0.0732 -0.3596  11.00000  0.05    0.38
Q16   1   0.1543 -0.0422 -0.3375  11.00000  0.05    0.38
Q17   1   1.1594  0.6015  0.3470  11.00000  0.05    0.38
Q18   1   0.7552  0.3234  0.0785  11.00000  0.05    0.37
Q19   1   0.5780  0.4162  0.1781  11.00000  0.05    0.36
Q20   1   1.0162  0.6030  0.3809  11.00000  0.05    0.31
;
