# Supplementary material for: (Z)-2-(4-Chloro­benzyl­idene)benzo[d]thia­zolo[3,2-a]imidazol-3(2H)-one
Source: Acta Crystallogr Sect E Struct Rep Online. 2012 Apr 18;68(Pt 5):o1393–4. doi: 10.1107/S1600536812015516 (PMC3344520; doi:10.1107/S1600536812015516)
Supplement: Supplementary file 2 [file e-68-o1393-Isup2.hkl]

# 
# h,k,l, Fc-squared, Fo-squared, sigma(Fo-squared) and status flag 
# 
data_I
_shelx_title ' mo_h2c_0m in P-1 (100K)' 
_shelx_refln_list_code          4 
_shelx_F_calc_maximum      211.21 
_exptl_crystal_F_000       320.00 
_reflns_d_resolution_high  0.7108 
 
loop_ 
 _symmetry_equiv_pos_as_xyz 
 'x, y, z' 
 '-x, -y, -z' 
 
_cell_length_a     7.0182 
_cell_length_b     7.3443 
_cell_length_c    13.7142 
_cell_angle_alpha  91.742 
_cell_angle_beta  100.836 
_cell_angle_gamma 112.878 
 
_shelx_F_squared_multiplier     1.000 
 
loop_ 
 _refln_index_h 
 _refln_index_k 
 _refln_index_l 
 _refln_F_squared_calc 
 _refln_F_squared_meas 
 _refln_F_squared_sigma 
 _refln_observed_status 
   1   0   0       28.61       29.57      0.96 o 
   2   0   0      355.08      338.54      5.68 o 
   3   0   0        0.32        1.16      0.35 o 
   4   0   0      970.81      962.94     10.00 o 
   5   0   0      275.97      254.87      4.03 o 
   6   0   0       69.90       59.29      2.37 o 
   7   0   0      335.91      330.16      5.63 o 
   8   0   0      289.64      298.01      6.18 o 
  -9   1   0        6.56        3.63      1.26 o 
  -8   1   0      147.35      155.44      5.57 o 
  -7   1   0       46.23       41.42      1.94 o 
  -6   1   0      656.13      618.37      8.57 o 
  -5   1   0     1768.27     1832.18     19.65 o 
  -4   1   0      679.23      720.48     12.28 o 
  -3   1   0     1112.10     1239.70     16.32 o 
  -2   1   0     1807.62     1954.48     36.82 o 
  -1   1   0       38.93       42.61      1.19 o 
   0   1   0       66.03       72.02      1.81 o 
   1   1   0      162.89      155.35      2.52 o 
   2   1   0     2711.70     2742.17     35.19 o 
   3   1   0       44.36       53.19      2.09 o 
   4   1   0      250.04      242.37      3.16 o 
   5   1   0      618.36      573.16      6.94 o 
   6   1   0      104.83      105.98      3.15 o 
   7   1   0      200.79      213.62      4.84 o 
   8   1   0      287.48      276.48      6.28 o 
  -9   2   0       53.38       57.09      3.05 o 
  -8   2   0      155.13      159.50      4.06 o 
  -7   2   0       21.54       29.71      1.83 o 
  -6   2   0     1196.83     1157.30     13.22 o 
  -5   2   0       29.91       31.29      1.25 o 
  -4   2   0       47.33       37.91      1.71 o 
  -3   2   0      693.36      695.79     16.20 o 
  -2   2   0      208.38      227.71      3.59 o 
  -1   2   0    16382.98    17335.16    324.16 o 
   0   2   0       39.20       63.26      2.03 o 
   1   2   0       13.57       14.06      1.71 o 
   2   2   0      140.90      126.71      2.30 o 
   3   2   0     1210.38     1228.18     12.63 o 
   4   2   0      350.57      345.87      4.75 o 
   5   2   0        1.07        0.86      0.58 o 
   6   2   0      423.20      394.43      5.73 o 
   7   2   0      352.59      357.44      6.93 o 
  -9   3   0       16.29       13.92      1.79 o 
  -8   3   0      162.11      152.72      4.50 o 
  -7   3   0       59.13       54.34      2.12 o 
  -6   3   0     1604.08     1654.15     20.10 o 
  -5   3   0       70.77       71.96      2.37 o 
  -4   3   0      207.87      245.62      3.98 o 
  -3   3   0       95.52       89.59      2.29 o 
  -2   3   0      919.35      913.15     17.92 o 
  -1   3   0        0.09        0.22      0.35 o 
   0   3   0       25.85       19.39      3.14 o 
   1   3   0      953.01      942.34     11.70 o 
   2   3   0     1973.75     2022.50     24.35 o 
   3   3   0        1.01        1.02      0.65 o 
   4   3   0      266.40      258.81      3.87 o 
   5   3   0      192.78      186.99      4.00 o 
   6   3   0        8.50        5.32      0.86 o 
   7   3   0      234.45      245.09      4.69 o 
  -9   4   0        8.31        9.90      2.40 o 
  -8   4   0      176.81      182.77      4.16 o 
  -7   4   0      266.13      249.88      4.78 o 
  -6   4   0       88.31       91.58      2.36 o 
  -5   4   0       38.99       34.12      1.61 o 
  -4   4   0      607.80      600.67     15.12 o 
  -3   4   0       55.22       57.05      1.51 o 
  -2   4   0        0.04       -0.26      0.35 o 
  -1   4   0        5.00        2.42      0.65 o 
   0   4   0      341.00      356.40      5.29 o 
   1   4   0       11.41       10.80      0.83 o 
   2   4   0      522.53      546.67     12.43 o 
   3   4   0      134.82      126.76      2.64 o 
   4   4   0        9.09        8.30      1.07 o 
   5   4   0      162.93      161.53      3.75 o 
   6   4   0      200.04      210.58      4.68 o 
  -9   5   0       52.73       64.70      3.53 o 
  -8   5   0       16.58       14.84      1.79 o 
  -7   5   0       55.13       50.66      4.85 o 
  -6   5   0       27.86       26.25      2.16 o 
  -5   5   0        6.58        4.86      1.13 o 
  -4   5   0       94.45      105.60      2.18 o 
  -3   5   0       28.36       27.90      1.83 o 
  -2   5   0       34.01       30.45      2.12 o 
  -1   5   0       62.47       68.60      2.35 o 
   0   5   0      101.20       99.36      2.38 o 
   1   5   0      649.12      659.80      8.97 o 
   2   5   0        8.44        7.98      1.06 o 
   3   5   0       57.20       57.27      2.19 o 
   4   5   0       85.59       82.86      2.65 o 
   5   5   0       71.07       63.92      2.77 o 
  -9   6   0       19.80       16.81      2.11 o 
  -8   6   0        1.53        2.41      1.27 o 
  -7   6   0        0.11       -0.73      0.87 o 
  -6   6   0       97.82       93.30      3.72 o 
  -5   6   0       12.89       11.25      1.19 o 
  -4   6   0      344.85      380.80      5.59 o 
  -3   6   0        8.37       11.60      1.06 o 
  -2   6   0        0.80        0.54      0.65 o 
  -1   6   0       15.80       18.49      1.37 o 
   0   6   0      160.60      163.36      3.45 o 
   1   6   0      130.55      136.75      3.89 o 
   2   6   0       10.44       10.49      1.49 o 
   3   6   0       52.86       54.92      2.57 o 
   4   6   0       12.04        8.97      1.30 o 
  -9   7   0       75.11       67.29      3.91 o 
  -8   7   0       19.10       21.38      2.13 o 
  -7   7   0        2.82        0.63      1.71 o 
  -6   7   0       40.70       41.20      3.29 o 
  -5   7   0       20.91       17.99      2.27 o 
  -4   7   0        7.13        7.39      0.78 o 
  -3   7   0       15.36       15.83      1.35 o 
  -2   7   0       14.84       14.68      1.63 o 
  -1   7   0        0.33       -1.04      0.61 o 
   0   7   0        9.57        9.42      0.85 o 
   1   7   0       16.40       16.27      1.27 o 
   2   7   0       30.17       30.65      1.84 o 
   3   7   0        0.40        0.93      1.44 o 
  -8   8   0        9.37       11.37      2.07 o 
  -7   8   0      146.90      140.76      4.37 o 
  -6   8   0       92.46       95.23      5.21 o 
  -5   8   0        0.78        1.45      0.80 o 
  -4   8   0        1.33        1.74      1.25 o 
  -3   8   0       18.49       19.87      1.56 o 
  -2   8   0       45.41       50.59      2.97 o 
  -1   8   0        4.69        2.56      1.03 o 
   0   8   0       23.90       20.49      1.69 o 
   1   8   0        5.41        6.25      1.45 o 
   2   8   0        9.67       10.51      1.47 o 
  -7   9   0      106.39      105.67      6.06 o 
  -6   9   0        3.99        3.82      1.29 o 
  -5   9   0        0.19       -1.49      0.94 o 
  -4   9   0       33.71       30.95      4.35 o 
  -3   9   0       11.11       10.41      2.88 o 
  -2   9   0        5.08        6.20      1.27 o 
  -1   9   0       19.60       17.76      1.86 o 
   0   9   0       71.36       67.74      3.54 o 
  -1  -9   1       86.67       88.17      3.14 o 
   0  -9   1        1.38        0.65      1.00 o 
   1  -9   1       70.59       74.53      3.92 o 
   2  -9   1      156.26      161.37      6.83 o 
   3  -9   1       71.33       72.84      6.01 o 
   4  -9   1      119.14      119.08      5.12 o 
   5  -9   1      312.48      317.15      6.72 o 
   6  -9   1        0.72        0.82      1.10 o 
   7  -9   1       30.09       24.13      4.56 o 
  -2  -8   1       27.71       28.43      2.04 o 
  -1  -8   1      154.42      157.46      3.63 o 
   0  -8   1       70.76       78.00      3.07 o 
   1  -8   1      229.94      234.69      4.28 o 
   2  -8   1      283.48      295.79      6.00 o 
   3  -8   1       31.64       39.32      2.58 o 
   4  -8   1      579.34      578.74     11.36 o 
   5  -8   1       19.63       19.15      1.40 o 
   6  -8   1      422.44      429.90     10.22 o 
   7  -8   1        0.44        0.95      1.21 o 
   8  -8   1        0.23        1.86      1.71 o 
  -3  -7   1        6.17        4.34      1.18 o 
  -2  -7   1      250.86      259.13      4.91 o 
  -1  -7   1      201.45      204.40      3.70 o 
   0  -7   1       87.17       88.62      2.61 o 
   1  -7   1      111.72      114.40      2.89 o 
   2  -7   1      242.01      247.42      5.03 o 
   3  -7   1       35.81       40.80      2.07 o 
   4  -7   1      718.10      717.81     10.79 o 
   5  -7   1       76.97       80.82      2.42 o 
   6  -7   1      330.94      345.02      7.27 o 
   7  -7   1       81.01       80.60      4.19 o 
   8  -7   1      266.22      275.61      6.86 o 
   9  -7   1        0.21        0.11      1.54 o 
  -5  -6   1        3.19        4.12      1.25 o 
  -4  -6   1      145.33      151.92      3.78 o 
  -3  -6   1        5.02        3.44      0.98 o 
  -2  -6   1       36.70       36.56      1.65 o 
  -1  -6   1       32.30       29.35      1.44 o 
   0  -6   1      305.69      306.39      5.21 o 
   1  -6   1       26.07       33.30      2.00 o 
   2  -6   1      484.53      518.20      8.37 o 
   3  -6   1     1092.96     1154.07     16.74 o 
   4  -6   1      116.61      106.30      4.41 o 
   5  -6   1       59.47       61.65      2.31 o 
   6  -6   1      289.68      290.65      6.34 o 
   7  -6   1      122.52      111.93      3.72 o 
   8  -6   1        5.89        3.61      1.34 o 
   9  -6   1       15.03       13.42      1.98 o 
  -5  -5   1       13.98       11.59      1.38 o 
  -4  -5   1       30.68       33.77      2.24 o 
  -3  -5   1      157.55      163.24      3.70 o 
  -2  -5   1      988.61     1024.03     12.23 o 
  -1  -5   1       58.35       57.15      2.19 o 
   0  -5   1      188.36      198.85      3.62 o 
   1  -5   1      148.71      142.37      4.57 o 
   2  -5   1       39.71       35.50      1.71 o 
   3  -5   1      280.09      295.89      5.15 o 
   4  -5   1      140.44      131.04      2.48 o 
   5  -5   1       95.37       91.30      2.79 o 
   6  -5   1       96.28      100.77      4.07 o 
   7  -5   1       70.71       70.39      2.94 o 
   8  -5   1      143.89      145.59      9.55 o 
   9  -5   1       23.10       23.12      2.71 o 
  -6  -4   1       18.37       14.40      1.56 o 
  -5  -4   1       28.43       25.70      1.72 o 
  -4  -4   1      413.91      404.53      6.94 o 
  -3  -4   1        1.82        2.52      0.71 o 
  -2  -4   1       21.50       21.37      1.43 o 
  -1  -4   1        9.95       10.84      1.00 o 
   0  -4   1      509.31      542.13      7.46 o 
   1  -4   1      520.23      562.77      9.75 o 
   2  -4   1      131.34      114.29      2.93 o 
   3  -4   1        2.75        8.16      0.57 o 
   4  -4   1       55.86       59.77      3.10 o 
   5  -4   1      792.46      806.35     13.61 o 
   6  -4   1     1253.85     1252.12     17.27 o 
   7  -4   1       44.24       44.01      2.08 o 
   8  -4   1        5.58        7.51      1.12 o 
   9  -4   1       71.65       64.88      3.07 o 
  -7  -3   1       56.47       61.10      2.81 o 
  -6  -3   1        0.86        1.10      0.70 o 
  -5  -3   1       75.79       73.75      1.90 o 
  -4  -3   1      163.75      174.60      2.91 o 
  -3  -3   1      159.13      175.47      3.82 o 
  -2  -3   1       50.78       44.21      1.51 o 
  -1  -3   1      190.24      203.77      3.15 o 
   0  -3   1      471.93      484.80     11.02 o 
   1  -3   1       31.69       42.04      1.69 o 
   2  -3   1       27.03       26.39      0.86 o 
   3  -3   1       29.59       27.99      1.08 o 
   4  -3   1      190.00      194.42      2.96 o 
   5  -3   1      428.96      403.33      6.16 o 
   6  -3   1       37.82       33.14      1.64 o 
   7  -3   1       67.63       67.61      2.34 o 
   8  -3   1       91.09       90.34      5.31 o 
   9  -3   1      100.23      100.19      3.85 o 
  -8  -2   1        4.53        2.22      1.16 o 
  -7  -2   1        5.82        5.16      1.03 o 
  -6  -2   1        1.66        0.39      0.66 o 
  -5  -2   1      351.62      345.71      4.96 o 
  -4  -2   1      238.14      233.44      3.53 o 
  -3  -2   1       13.25       15.34      0.82 o 
  -2  -2   1        3.36        6.03      0.41 o 
  -1  -2   1       17.03       17.93      1.78 o 
   0  -2   1     2201.75     2414.23     37.02 o 
   1  -2   1     3100.21     3431.57     64.03 o 
   3  -2   1       88.30      100.73      1.99 o 
   4  -2   1       98.37      115.25      2.31 o 
   5  -2   1     1540.99     1533.98     18.25 o 
   6  -2   1      104.17       96.50      2.12 o 
   7  -2   1        8.78        7.63      1.14 o 
   8  -2   1        1.88        0.62      0.96 o 
   9  -2   1      132.10      136.10      4.02 o 
  -8  -1   1        0.46       -0.24      1.01 o 
  -7  -1   1      131.18      133.36      4.25 o 
  -6  -1   1       21.68       22.44      1.18 o 
  -5  -1   1        5.82        8.43      1.08 o 
  -4  -1   1      272.27      245.68      3.73 o 
  -3  -1   1      417.63      437.52      4.92 o 
  -2  -1   1       12.62       12.13      1.11 o 
  -1  -1   1      214.85      218.83      4.13 o 
   0  -1   1        8.36       -0.95      0.48 o 
   1  -1   1      670.48      715.80     19.44 o 
   2  -1   1        0.05       -0.45      0.22 o 
   3  -1   1      326.28      369.83      4.38 o 
   4  -1   1       66.65       53.60      1.17 o 
   5  -1   1       47.23       53.63      1.33 o 
   6  -1   1      105.80      106.85      2.56 o 
   7  -1   1      104.45      115.74      3.25 o 
   8  -1   1        8.14        3.91      1.15 o 
   9  -1   1       27.32       31.31      2.29 o 
  -8   0   1       13.92        9.56      1.45 o 
  -7   0   1        8.16        8.86      1.10 o 
  -6   0   1        4.74        4.21      0.71 o 
  -5   0   1     2081.65     2060.89     20.56 o 
  -4   0   1      340.46      376.72      4.97 o 
  -3   0   1       30.71       28.23      1.50 o 
  -2   0   1       49.95       66.09      1.99 o 
  -1   0   1     2120.00     2096.68     27.36 o 
   0   0   1     1080.51     1020.20     19.14 o 
   1   0   1      239.50      233.02      5.59 o 
   2   0   1        1.30        0.83      0.48 o 
   3   0   1       51.24       54.42      1.76 o 
   4   0   1       64.73       61.19      2.12 o 
   5   0   1      672.83      637.38      7.16 o 
   6   0   1        7.68        5.09      0.87 o 
   7   0   1       11.67        8.86      1.13 o 
   8   0   1       10.70       10.87      1.50 o 
  -9   1   1      165.80      164.67      4.62 o 
  -8   1   1       72.65       68.36      2.99 o 
  -7   1   1      188.75      187.84      3.78 o 
  -6   1   1        6.10        5.64      0.86 o 
  -5   1   1      346.08      334.18      4.73 o 
  -4   1   1      156.04      162.28      3.04 o 
  -3   1   1      136.03      122.85      2.34 o 
  -2   1   1        4.80        3.83      1.77 o 
  -1   1   1        1.67        0.45      0.57 o 
   2   1   1      329.45      204.56      7.07 o 
   3   1   1     1067.13     1178.88     13.07 o 
   4   1   1      338.58      336.99      4.09 o 
   5   1   1       61.93       62.98      1.59 o 
   6   1   1       13.41        9.18      0.88 o 
   7   1   1       29.50       35.05      3.24 o 
   8   1   1        0.66        1.91      1.30 o 
  -9   2   1      108.57      109.37      3.55 o 
  -8   2   1        1.13        1.59      0.91 o 
  -7   2   1       49.51       50.37      2.84 o 
  -6   2   1     1108.22     1093.40     16.01 o 
  -5   2   1     1316.44     1344.66     14.85 o 
  -4   2   1       56.61       75.80      1.65 o 
  -3   2   1        0.93       -0.41      0.25 o 
  -2   2   1     2060.32     2110.36     39.97 o 
  -1   2   1     2624.30     2871.89     56.11 o 
   0   2   1     1254.12     1203.90    151.29 o 
   1   2   1        0.73       -0.02      0.20 o 
   2   2   1      186.55      185.70      2.93 o 
   3   2   1       18.27       20.51      1.32 o 
   4   2   1      408.16      403.15      5.38 o 
   5   2   1        1.27        1.31      0.58 o 
   6   2   1       45.28       44.05      1.80 o 
   7   2   1       79.45       74.62      2.85 o 
  -9   3   1       14.91       18.74      2.00 o 
  -8   3   1      131.27      129.98      4.12 o 
  -7   3   1      287.10      284.35      5.36 o 
  -6   3   1        5.89        4.32      0.71 o 
  -5   3   1      197.72      190.45      3.17 o 
  -4   3   1      269.33      253.14      3.66 o 
  -3   3   1     1700.98     1855.88     35.92 o 
  -2   3   1       36.12       29.25      1.05 o 
   0   3   1      526.73      523.49      9.01 o 
   1   3   1        2.78        2.06      0.79 o 
   2   3   1     1899.47     2001.35     24.16 o 
   3   3   1      345.85      340.19      5.30 o 
   4   3   1        9.65       10.84      1.11 o 
   5   3   1       18.56       16.57      1.40 o 
   6   3   1       79.50       72.75      2.10 o 
   7   3   1      136.15      134.22      4.16 o 
  -9   4   1       86.56       88.43      4.40 o 
  -8   4   1       21.63       18.40      1.50 o 
  -7   4   1       54.91       50.26      1.98 o 
  -6   4   1      275.71      287.28      4.44 o 
  -5   4   1      390.50      392.95     12.43 o 
  -4   4   1      212.70      204.60      4.46 o 
  -3   4   1     2373.44     2502.60     29.56 o 
  -2   4   1      530.66      550.50      8.26 o 
  -1   4   1       91.08       81.11      4.79 o 
   0   4   1     1027.08     1073.10     15.41 o 
   1   4   1      132.25      116.94      2.56 o 
   2   4   1      227.45      229.70      4.69 o 
   3   4   1       12.62       11.97      1.07 o 
   4   4   1      690.58      684.59      9.80 o 
   5   4   1        9.93       10.76      1.25 o 
   6   4   1       10.14        8.10      1.55 o 
  -9   5   1        6.53        4.85      1.54 o 
  -8   5   1      428.96      437.08      9.25 o 
  -7   5   1      222.19      215.72      5.39 o 
  -6   5   1      452.36      475.42      9.46 o 
  -5   5   1       80.55       73.04      2.10 o 
  -4   5   1     1599.08     1639.09     22.24 o 
  -3   5   1      245.83      250.76      3.79 o 
  -2   5   1      495.63      505.43      7.94 o 
  -1   5   1      394.31      388.12      7.50 o 
   0   5   1      479.75      482.48      5.55 o 
   1   5   1      145.44      154.60      3.01 o 
   2   5   1      572.38      569.82      8.20 o 
   3   5   1        6.31        4.65      0.92 o 
   4   5   1       94.30       99.14      2.97 o 
   5   5   1       95.03       96.13      3.04 o 
  -9   6   1      259.95      253.65      7.75 o 
  -8   6   1        4.67        5.50      1.34 o 
  -7   6   1        4.76        3.88      1.12 o 
  -6   6   1      912.59      930.47     15.87 o 
  -5   6   1        3.68        4.18      0.86 o 
  -4   6   1      579.81      624.98      8.44 o 
  -3   6   1       35.58       34.03      1.70 o 
  -2   6   1     1045.59     1104.66     18.66 o 
  -1   6   1      291.68      313.34      6.68 o 
   0   6   1      188.57      180.90      3.09 o 
   1   6   1      510.52      510.38      7.54 o 
   2   6   1       74.20       76.25      2.33 o 
   3   6   1      487.38      501.39      8.00 o 
   4   6   1        0.24       -0.24      1.02 o 
  -9   7   1      109.98      117.27      5.55 o 
  -8   7   1       95.32       94.88      5.88 o 
  -7   7   1        1.36        2.23      1.11 o 
  -6   7   1        3.98        2.98      1.00 o 
  -5   7   1      516.76      525.85      9.67 o 
  -4   7   1      298.87      287.68      4.61 o 
  -3   7   1       64.33       61.33      2.25 o 
  -2   7   1      357.49      366.86      7.75 o 
  -1   7   1      115.51      115.38      4.39 o 
   0   7   1        0.29        0.12      0.63 o 
   1   7   1       96.24      103.31      3.02 o 
   2   7   1      217.81      223.04      5.06 o 
   3   7   1      336.29      336.77      6.93 o 
  -8   8   1        6.33        5.39      1.42 o 
  -7   8   1      267.96      269.27      6.45 o 
  -6   8   1        3.14        0.77      1.24 o 
  -5   8   1       21.51       20.22      1.59 o 
  -4   8   1       66.71       72.73      7.06 o 
  -3   8   1      555.35      578.28     14.14 o 
  -2   8   1        2.03        0.85      1.05 o 
  -1   8   1       19.23       18.86      1.78 o 
   0   8   1      575.10      573.83      9.55 o 
   1   8   1       34.96       36.89      2.18 o 
   2   8   1        7.32        9.21      1.31 o 
  -7   9   1       52.52       46.61      2.86 o 
  -6   9   1      289.59      290.85      7.76 o 
  -5   9   1       67.23       63.61      2.86 o 
  -4   9   1        3.45        1.46      2.12 o 
  -3   9   1        0.23        2.34      1.20 o 
  -2   9   1        2.78        2.25      1.11 o 
  -1   9   1        4.18        5.75      1.41 o 
   0   9   1       50.04       44.87      2.28 o 
  -2  10   1        2.98        1.86      1.29 o 
   5 -10   2       35.66       39.58      3.67 o 
  -1  -9   2        0.94        0.58      1.17 o 
   0  -9   2       27.81       26.06      1.72 o 
   1  -9   2        2.69        0.79      1.34 o 
   2  -9   2        5.05        4.58      2.33 o 
   3  -9   2        0.07        0.49      1.40 o 
   4  -9   2        0.41        1.04      1.42 o 
   5  -9   2       33.17       33.21      2.77 o 
   6  -9   2       60.46       55.33      4.26 o 
   7  -9   2        0.05        0.26      1.31 o 
  -2  -8   2        0.11        0.71      1.26 o 
  -1  -8   2      118.67      113.47      2.97 o 
   0  -8   2       64.06       64.34      2.62 o 
   1  -8   2       50.32       54.88      2.12 o 
   2  -8   2        0.25        1.10      0.68 o 
   3  -8   2       23.62       22.17      6.67 o 
   4  -8   2      206.86      216.03      7.05 o 
   5  -8   2        7.89        8.87      1.53 o 
   6  -8   2       41.17       37.50      2.89 o 
   7  -8   2        1.05        1.91      1.87 o 
   8  -8   2       16.47       17.43      3.37 o 
  -4  -7   2       49.37       50.17      2.53 o 
  -3  -7   2       59.61       59.00      2.50 o 
  -2  -7   2       12.84       13.97      1.62 o 
  -1  -7   2      479.82      476.19      6.69 o 
   0  -7   2      105.80      108.24      2.88 o 
   1  -7   2       30.55       33.69      1.56 o 
   2  -7   2       24.53       25.10      1.45 o 
   3  -7   2       79.82       78.40      3.02 o 
   4  -7   2       23.27       25.30      1.38 o 
   5  -7   2        0.09       -0.23      0.76 o 
   6  -7   2       29.56       30.03      2.37 o 
   7  -7   2      193.40      189.45      6.13 o 
   8  -7   2        5.64        6.63      1.82 o 
  -5  -6   2      141.16      135.87      3.77 o 
  -4  -6   2        0.43        0.97      0.95 o 
  -3  -6   2      149.11      154.37      3.55 o 
  -2  -6   2      373.04      371.48      6.00 o 
  -1  -6   2       32.56       32.37      1.39 o 
   0  -6   2      146.36      154.71      2.97 o 
   1  -6   2        1.09        0.64      0.55 o 
   2  -6   2      160.79      174.97      5.91 o 
   3  -6   2        0.64        1.05      0.56 o 
   4  -6   2      440.45      435.13      7.01 o 
   5  -6   2       18.60       16.73      1.42 o 
   6  -6   2       51.58       47.57      4.04 o 
   7  -6   2      443.67      405.98      8.46 o 
   8  -6   2      138.73      146.00      5.15 o 
   9  -6   2       19.16       23.04      2.98 o 
  -6  -5   2        3.93        4.27      1.25 o 
  -5  -5   2       85.57       87.61      2.88 o 
  -4  -5   2      202.04      205.35      4.25 o 
  -3  -5   2        5.56        5.43      0.92 o 
  -2  -5   2      471.96      480.70      7.05 o 
  -1  -5   2      557.37      553.47      7.02 o 
   0  -5   2       34.14       35.90      1.47 o 
   1  -5   2        0.38       -0.08      0.46 o 
   2  -5   2      424.02      413.57      6.62 o 
   3  -5   2      208.94      194.72      5.24 o 
   4  -5   2      201.12      218.44      4.66 o 
   5  -5   2      136.20      144.71      3.72 o 
   6  -5   2     1597.42     1619.91     26.03 o 
   7  -5   2      109.22      113.09      5.92 o 
   8  -5   2       99.15       97.13      3.75 o 
   9  -5   2       29.62       31.56      2.73 o 
  -6  -4   2      239.86      233.71      4.92 o 
  -5  -4   2        6.21        4.09      1.00 o 
  -4  -4   2       64.67       65.63      2.17 o 
  -3  -4   2      702.01      712.94      9.73 o 
  -1  -4   2       46.14       48.62      1.29 o 
   0  -4   2        3.63        1.51      0.43 o 
   1  -4   2    10893.33    11501.05    197.21 o 
   2  -4   2       72.04       69.98      5.85 o 
   3  -4   2      240.97      239.75      3.15 o 
   4  -4   2       40.17       31.23      1.39 o 
   5  -4   2       22.58       19.30      2.17 o 
   6  -4   2      886.80      853.06     12.29 o 
   7  -4   2        5.55        4.19      0.85 o 
   8  -4   2      235.42      238.21      4.99 o 
   9  -4   2       92.84       97.35      3.63 o 
  -7  -3   2      169.88      179.11      4.88 o 
  -6  -3   2       13.17       11.38      1.04 o 
  -5  -3   2      445.62      421.65      5.82 o 
  -4  -3   2      367.73      353.77      4.85 o 
  -3  -3   2      227.97      233.57      6.01 o 
  -2  -3   2     1154.68     1169.21     14.41 o 
  -1  -3   2      355.44      330.11      4.23 o 
   0  -3   2        1.38        3.33      0.39 o 
   1  -3   2        9.36       15.58      0.69 o 
   2  -3   2      906.73      886.38      9.75 o 
   3  -3   2     1036.40     1114.65     13.55 o 
   4  -3   2      508.24      550.13      7.04 o 
   5  -3   2     1084.45     1087.18     17.03 o 
   6  -3   2      765.58      715.83     10.64 o 
   7  -3   2        0.94       -0.29      0.69 o 
   8  -3   2      198.47      197.77      5.54 o 
   9  -3   2       62.93       55.31      3.51 o 
  -8  -2   2      141.40      138.84      4.02 o 
  -7  -2   2      157.53      152.11      3.55 o 
  -6  -2   2       21.54       18.15      1.23 o 
  -5  -2   2      577.50      557.29      7.18 o 
  -4  -2   2      253.97      252.66      3.42 o 
  -3  -2   2        2.03        0.20      0.42 o 
  -2  -2   2      345.07      329.96      5.16 o 
  -1  -2   2       27.06       23.07      1.34 o 
   0  -2   2    44609.61    46003.48    593.96 o 
   1  -2   2       86.42      107.69      2.16 o 
   3  -2   2        5.20        1.86      0.37 o 
   4  -2   2     1504.95     1533.46     16.57 o 
   5  -2   2       15.70       10.65      0.97 o 
   6  -2   2       94.07       82.75      2.27 o 
   7  -2   2      455.64      436.01      7.55 o 
   8  -2   2      444.23      463.35      8.27 o 
   9  -2   2      140.26      137.68      4.11 o 
  -8  -1   2       63.86       63.49      2.92 o 
  -7  -1   2      119.47      113.00      2.97 o 
  -6  -1   2      363.41      348.67      5.11 o 
  -5  -1   2     1579.63     1598.89     15.38 o 
  -4  -1   2      362.88      370.45      4.19 o 
  -3  -1   2      497.28      546.51      5.99 o 
  -1  -1   2      219.00      216.78      3.90 o 
   0  -1   2      143.96      146.42      3.09 o 
   1  -1   2        2.62        3.53      0.57 o 
   2  -1   2     3163.24     3321.57     49.37 o 
   3  -1   2      205.67      192.22      2.91 o 
   4  -1   2       76.39       72.50      1.38 o 
   5  -1   2      565.51      533.56      6.06 o 
   6  -1   2      242.17      247.12      4.29 o 
   7  -1   2      124.01      145.26      5.24 o 
   8  -1   2      407.41      419.19     10.13 o 
  -9   0   2       30.94       36.21      3.66 o 
  -8   0   2       70.91       69.27      2.96 o 
  -7   0   2       91.16      100.63      2.72 o 
  -6   0   2      905.53      871.85     10.58 o 
  -5   0   2      169.11      176.93      4.24 o 
  -4   0   2       58.69       50.33      2.20 o 
  -3   0   2      864.07      895.34     10.95 o 
  -2   0   2      122.72      134.24      2.13 o 
  -1   0   2     6659.64     6487.86    123.22 o 
   0   0   2       24.25       23.96      0.69 o 
   1   0   2       20.27       17.61      0.99 o 
   2   0   2      146.65      138.05      2.39 o 
   3   0   2     1368.16     1444.25     16.97 o 
   4   0   2      627.82      596.01      6.57 o 
   5   0   2        0.01        0.33      0.48 o 
   6   0   2      469.33      446.63      7.79 o 
   7   0   2      451.41      475.17      8.26 o 
   8   0   2       27.28       25.40      2.92 o 
  -9   1   2        3.31        2.12      1.15 o 
  -8   1   2      157.89      172.42      3.84 o 
  -7   1   2       24.43       22.82      1.49 o 
  -6   1   2      938.66      980.31     12.71 o 
  -5   1   2       20.06       22.56      1.70 o 
  -4   1   2      114.71      151.50      2.69 o 
  -3   1   2        1.33        4.52      0.77 o 
  -2   1   2      966.17      971.65     26.92 o 
  -1   1   2        0.02        0.26      0.36 o 
   0   1   2       75.75       86.82      1.83 o 
   1   1   2     1191.11     1216.16     23.52 o 
   2   1   2     4895.44     5068.45     68.66 o 
   3   1   2        0.87        0.19      0.34 o 
   4   1   2      255.80      249.66      3.66 o 
   5   1   2      270.13      266.54      3.74 o 
   6   1   2       82.96       70.60      2.20 o 
   7   1   2      171.61      173.52      4.46 o 
   8   1   2       21.08       17.19      2.05 o 
  -9   2   2        3.46        4.21      1.26 o 
  -8   2   2       96.96       98.47      3.09 o 
  -7   2   2       56.33       50.18      2.78 o 
  -6   2   2       72.10       72.28      1.86 o 
  -5   2   2       59.60       51.53      2.53 o 
  -4   2   2      411.72      445.66      6.11 o 
  -3   2   2      288.55      301.26      5.57 o 
  -1   2   2       28.00       19.03      1.70 o 
   1   2   2        7.16        8.24      0.59 o 
   2   2   2      723.78      755.44      9.37 o 
   3   2   2       20.10       13.19      0.85 o 
   4   2   2       59.23       61.18      1.81 o 
   5   2   2      129.70      128.07      2.63 o 
   6   2   2      245.56      249.58      5.56 o 
   7   2   2       46.88       40.36      2.33 o 
  -9   3   2       22.57       29.16      2.35 o 
  -8   3   2       49.32       51.48      4.41 o 
  -7   3   2        0.07       -0.25      0.59 o 
  -6   3   2       22.93       19.02      1.36 o 
  -5   3   2       22.71       19.52      1.01 o 
  -4   3   2      163.89      200.44      3.95 o 
  -3   3   2        6.79       14.63      1.04 o 
  -2   3   2        9.41        7.16      0.65 o 
  -1   3   2      137.80      149.18      4.14 o 
   0   3   2       54.16       56.49      1.57 o 
   1   3   2      529.49      562.81      8.77 o 
   2   3   2        0.01       -0.08      0.43 o 
   3   3   2       39.73       39.70      1.22 o 
   4   3   2       85.14       84.62      2.10 o 
   5   3   2       69.92       70.52      1.99 o 
   6   3   2        6.14        5.25      0.89 o 
   7   3   2       35.28       33.31      2.91 o 
  -9   4   2       85.47       89.21      4.63 o 
  -8   4   2       39.37       41.87      2.07 o 
  -7   4   2        8.75       11.01      1.08 o 
  -6   4   2      196.12      187.96      3.29 o 
  -5   4   2      152.91      143.11      3.10 o 
  -4   4   2      357.79      436.05     14.50 o 
  -3   4   2       12.01        9.05      0.72 o 
  -2   4   2        0.18        0.71      0.41 o 
  -1   4   2       19.14       20.01      1.26 o 
   0   4   2      258.74      273.73      5.15 o 
   1   4   2      117.94       90.46      3.66 o 
   2   4   2       60.38       68.49      1.94 o 
   3   4   2       85.99       80.79      2.29 o 
   4   4   2       38.84       32.39      1.99 o 
   5   4   2       56.98       54.25      2.45 o 
   6   4   2        8.06        7.42      1.97 o 
  -9   5   2      146.76      151.61      7.20 o 
  -8   5   2        8.37       10.28      1.64 o 
  -7   5   2       15.89       15.64      1.68 o 
  -6   5   2        0.54        3.24      1.07 o 
  -5   5   2        0.13        0.31      0.56 o 
  -4   5   2       14.65       15.42      1.05 o 
  -3   5   2       98.85      107.56      2.08 o 
  -2   5   2       16.18       19.04      1.15 o 
  -1   5   2        2.77        3.24      0.73 o 
   0   5   2        0.77        0.80      0.71 o 
   1   5   2       97.28      105.12      2.25 o 
   2   5   2       55.47       58.65      1.94 o 
   3   5   2       21.40       19.55      1.43 o 
   4   5   2        4.30        2.02      1.57 o 
   5   5   2        0.55        1.51      1.15 o 
  -9   6   2      100.51       96.60      3.97 o 
  -8   6   2       42.59       46.05      2.86 o 
  -7   6   2      267.78      256.69      6.08 o 
  -6   6   2       75.54       74.56      2.83 o 
  -5   6   2       61.52       58.44      2.26 o 
  -4   6   2       22.51       21.36      1.22 o 
  -3   6   2       17.36       23.76      1.43 o 
  -2   6   2      116.30      122.07      3.12 o 
  -1   6   2       27.67       26.56      1.83 o 
   0   6   2       75.90       82.66      3.47 o 
   1   6   2        1.77        2.12      0.80 o 
   2   6   2        3.94        2.71      0.91 o 
   3   6   2      384.27      361.59      7.10 o 
   4   6   2       29.92       33.18      2.35 o 
  -9   7   2       26.32       23.55      2.66 o 
  -8   7   2       45.55       43.96      2.84 o 
  -7   7   2      352.04      354.22      7.69 o 
  -6   7   2        0.65        0.95      0.88 o 
  -5   7   2        0.01       -1.18      0.59 o 
  -4   7   2       47.13       49.95      1.61 o 
  -3   7   2      172.96      172.24      4.65 o 
  -2   7   2       81.97       83.48      4.50 o 
  -1   7   2       47.23       48.29      2.54 o 
   0   7   2      199.68      205.27      4.89 o 
   1   7   2        8.03        7.79      1.13 o 
   2   7   2      182.32      177.32      4.47 o 
   3   7   2       19.38       19.40      1.69 o 
  -8   8   2      135.67      126.35      4.33 o 
  -7   8   2       51.71       51.30      2.83 o 
  -6   8   2      149.49      152.21      4.27 o 
  -5   8   2      124.39      128.82      5.77 o 
  -4   8   2        9.43        9.28      1.87 o 
  -3   8   2        2.80        1.91      1.37 o 
  -2   8   2      156.05      168.07      6.19 o 
  -1   8   2        1.90        1.00      0.95 o 
   0   8   2        1.03        0.99      0.82 o 
   1   8   2       76.27       73.09      2.91 o 
   2   8   2      206.58      198.05      4.57 o 
  -7   9   2        6.61        6.94      1.62 o 
  -6   9   2       10.11        6.93      1.48 o 
  -5   9   2       27.29       24.92      2.02 o 
  -4   9   2      411.27      417.14     16.71 o 
  -3   9   2      321.40      329.17      8.12 o 
  -2   9   2        0.01        0.14      1.05 o 
  -1   9   2       72.82       73.98      3.50 o 
   0   9   2      151.90      156.29      4.15 o 
  -5  10   2      296.90      327.78     14.80 o 
  -4  10   2        7.73        7.68      3.12 o 
  -3  10   2       38.72       39.14      3.14 o 
   3 -10   3       27.04       30.37      8.72 o 
   4 -10   3      383.14      372.82     11.05 o 
   5 -10   3       24.15       26.21      3.19 o 
  -1  -9   3      167.47      174.01      8.85 o 
   0  -9   3        3.46        2.23      1.61 o 
   1  -9   3       17.93       19.73      2.58 o 
   2  -9   3       93.95       93.61      6.56 o 
   3  -9   3        3.04        2.93      1.60 o 
   4  -9   3      219.30      214.36      7.51 o 
   5  -9   3       33.35       32.86      2.35 o 
   6  -9   3      164.03      156.15      5.31 o 
   7  -9   3        6.81       10.61      1.94 o 
  -2  -8   3        1.91        2.52      1.10 o 
  -1  -8   3        0.07        1.33      0.91 o 
   0  -8   3       60.09       67.26      2.52 o 
   1  -8   3       86.31       83.80      2.95 o 
   2  -8   3      284.89      274.43      7.92 o 
   3  -8   3      310.71      315.51      9.29 o 
   4  -8   3       38.06       36.72      2.42 o 
   5  -8   3        0.23        1.11      0.85 o 
   6  -8   3      188.11      189.78      8.83 o 
   7  -8   3      151.13      162.19      5.74 o 
   8  -8   3       41.49       32.75      3.11 o 
  -4  -7   3       35.83       32.57      2.52 o 
  -3  -7   3       62.56       64.09      2.56 o 
  -2  -7   3      386.56      390.41      6.48 o 
  -1  -7   3       46.34       49.60      4.66 o 
   0  -7   3       52.61       56.22      2.15 o 
   1  -7   3       53.23       58.29      1.82 o 
   2  -7   3       10.93       11.62      1.04 o 
   3  -7   3       10.56       13.19      1.99 o 
   4  -7   3       32.46       31.93      2.59 o 
   5  -7   3       44.88       46.99      2.34 o 
   6  -7   3      191.49      196.67      6.02 o 
   7  -7   3        0.34        1.08      1.40 o 
   8  -7   3       83.02       91.35      4.47 o 
  -5  -6   3       43.41       41.34      2.78 o 
  -4  -6   3      281.32      284.56      5.48 o 
  -3  -6   3        5.48        4.29      1.46 o 
  -2  -6   3        0.17        0.40      0.69 o 
  -1  -6   3       15.34       14.40      1.07 o 
   0  -6   3      161.55      167.54      3.42 o 
   1  -6   3       16.34       17.56      1.54 o 
   2  -6   3       41.62       53.95      1.68 o 
   3  -6   3        5.55        9.88      0.94 o 
   4  -6   3       24.53       23.35      1.31 o 
   5  -6   3      283.61      282.30      5.29 o 
   6  -6   3      896.26      880.83     15.30 o 
   7  -6   3        6.48        9.93      1.78 o 
   8  -6   3        6.34        5.58      1.94 o 
   9  -6   3       22.02       18.82      2.81 o 
  -6  -5   3       13.26       13.38      1.83 o 
  -5  -5   3       45.16       42.18      2.25 o 
  -4  -5   3       59.00       61.99      2.42 o 
  -3  -5   3        0.04        1.21      0.84 o 
  -2  -5   3        0.29       -0.11      0.63 o 
  -1  -5   3       13.18       14.51      1.04 o 
   0  -5   3       97.84      109.98      2.22 o 
   1  -5   3       37.89       44.89      1.45 o 
   2  -5   3       14.24       13.96      0.85 o 
   3  -5   3        0.06       -0.28      0.29 o 
   4  -5   3      143.06      149.49      3.15 o 
   5  -5   3      255.77      258.31      6.05 o 
   6  -5   3       39.90       39.60      2.32 o 
   7  -5   3        2.01        1.69      1.04 o 
   8  -5   3       77.86       80.31      7.23 o 
   9  -5   3       37.19       42.89      6.00 o 
  -6  -4   3        0.33        0.46      1.09 o 
  -5  -4   3      101.73       95.86      4.34 o 
  -4  -4   3      402.86      400.96      6.41 o 
  -3  -4   3       17.28       16.27      1.16 o 
  -2  -4   3        0.77        0.60      0.43 o 
  -1  -4   3        0.90        0.76      0.45 o 
   0  -4   3     1048.81     1185.75     13.49 o 
   1  -4   3     1137.24     1253.90     17.09 o 
   2  -4   3        9.97       12.27      0.54 o 
   3  -4   3       49.72       53.62      1.98 o 
   4  -4   3       10.26       12.70      1.24 o 
   5  -4   3      576.83      577.73     10.30 o 
   6  -4   3      264.21      253.54      4.63 o 
   7  -4   3        3.94        1.83      0.75 o 
   8  -4   3        0.68        0.72      0.83 o 
   9  -4   3       50.07       51.81      3.41 o 
  -7  -3   3      103.04      101.70      4.48 o 
  -6  -3   3        1.18        1.35      0.76 o 
  -5  -3   3        0.01        0.67      0.58 o 
  -4  -3   3      279.31      268.62      5.04 o 
  -3  -3   3      272.56      272.18      5.15 o 
  -2  -3   3        6.60        9.28      1.04 o 
  -1  -3   3       17.98       22.31      1.05 o 
   0  -3   3       35.85       30.09      1.01 o 
   1  -3   3      634.74      673.98      8.37 o 
   2  -3   3       12.03       15.19      0.62 o 
   4  -3   3       36.06       48.49      1.60 o 
   5  -3   3      109.40      115.60      2.64 o 
   6  -3   3      149.52      151.64      3.39 o 
   7  -3   3       38.95       43.18      2.06 o 
   8  -3   3       22.76       22.57      2.08 o 
   9  -3   3       36.19       38.18      5.80 o 
  -8  -2   3       23.14       20.16      1.87 o 
  -7  -2   3        3.78        2.63      0.96 o 
  -6  -2   3       10.79       11.73      1.15 o 
  -5  -2   3     1658.19     1643.14     18.40 o 
  -4  -2   3      479.88      487.59      5.74 o 
  -3  -2   3        0.09        0.11      0.34 o 
  -2  -2   3        7.80       17.35      0.71 o 
  -1  -2   3        8.02       21.61      1.02 o 
   0  -2   3        4.98        5.98      0.75 o 
   1  -2   3      301.01      297.63      4.25 o 
   2  -2   3        5.91        7.94      0.48 o 
   3  -2   3      161.36      164.64      5.31 o 
   4  -2   3        0.04       -0.21      0.35 o 
   5  -2   3      700.39      668.25      8.79 o 
   6  -2   3        5.16        3.99      0.79 o 
   7  -2   3       25.56       20.97      1.62 o 
   8  -2   3       74.90       77.69      3.25 o 
   9  -2   3      113.71      125.03      4.30 o 
  -8  -1   3       39.36       40.83      2.48 o 
  -7  -1   3      223.85      229.02      4.47 o 
  -6  -1   3        8.37        7.34      0.87 o 
  -5  -1   3      130.20      132.34      2.35 o 
  -4  -1   3      109.19      105.20      2.01 o 
  -3  -1   3      224.14      197.05      3.11 o 
  -2  -1   3      173.62      175.59      3.26 o 
  -1  -1   3       22.14       20.38      0.84 o 
   1  -1   3     1288.85     1330.32     35.62 o 
   2  -1   3      540.30      558.91      8.80 o 
   3  -1   3     2311.34     2533.14     26.66 o 
   4  -1   3      441.93      427.61      5.87 o 
   5  -1   3       19.66       17.14      1.00 o 
   6  -1   3       68.56       51.77      3.15 o 
   7  -1   3        0.43        0.31      0.87 o 
   8  -1   3       23.12       19.30      1.84 o 
  -9   0   3       92.78       92.35      3.06 o 
  -8   0   3        1.44        1.05      0.91 o 
  -7   0   3       11.55        8.31      1.08 o 
  -6   0   3      583.45      572.89      6.83 o 
  -5   0   3     1169.11     1174.21     13.31 o 
  -4   0   3        1.07        3.45      0.49 o 
  -3   0   3       33.62       19.93      0.76 o 
  -2   0   3     4349.50     4241.45     65.34 o 
  -1   0   3     3053.90     3096.73     91.66 o 
   0   0   3      905.34      877.39     13.77 o 
   1   0   3      195.93      191.67      4.26 o 
   2   0   3      442.38      442.85      6.25 o 
   3   0   3      110.07      131.54      1.96 o 
   4   0   3      196.46      191.84      2.98 o 
   5   0   3      157.00      161.79      2.61 o 
   6   0   3       75.78       76.16      2.26 o 
   7   0   3       85.49       78.08      2.86 o 
   8   0   3      356.87      370.59      7.29 o 
  -9   1   3        4.00        6.20      1.35 o 
  -8   1   3       55.44       51.66      2.34 o 
  -7   1   3      479.39      484.43      6.70 o 
  -6   1   3       27.57       27.09      1.32 o 
  -5   1   3      320.93      303.51      4.56 o 
  -4   1   3      288.37      269.47      4.35 o 
  -3   1   3     3701.72     4005.13     52.18 o 
  -2   1   3        2.35        5.11      0.53 o 
  -1   1   3      428.97      416.07     10.36 o 
   0   1   3     1100.81     1032.25     16.61 o 
   1   1   3      286.43      259.39      6.74 o 
   2   1   3     2415.46     2543.49     30.06 o 
   3   1   3      632.94      594.67      6.54 o 
   4   1   3        0.10       -0.49      0.49 o 
   5   1   3        1.56        1.12      0.55 o 
   6   1   3      217.54      197.13      4.43 o 
   7   1   3      365.56      385.09      8.44 o 
   8   1   3        0.07       -0.52      1.32 o 
  -9   2   3      179.51      170.61      7.94 o 
  -8   2   3      126.87      127.63      2.90 o 
  -7   2   3        6.94        4.45      0.87 o 
  -6   2   3      133.22      135.17      2.58 o 
  -5   2   3     1069.12     1030.13     12.62 o 
  -4   2   3      207.03      198.57      3.45 o 
  -3   2   3     3084.47     3363.61     49.96 o 
   0   2   3     2577.56     2623.87     40.76 o 
   1   2   3      228.96      212.75      3.13 o 
   2   2   3      757.47      806.28      9.23 o 
   3   2   3      148.78      147.79      2.88 o 
   4   2   3     1627.33     1605.69     18.06 o 
   5   2   3       14.31       20.77      1.24 o 
   6   2   3        0.01        0.38      0.71 o 
   7   2   3      161.49      163.94      4.84 o 
  -9   3   3       32.35       34.68      3.14 o 
  -8   3   3      413.32      427.19      8.88 o 
  -7   3   3      312.23      314.30      5.19 o 
  -6   3   3      377.38      388.89      5.78 o 
  -5   3   3       27.73       26.04      1.29 o 
  -4   3   3     2272.55     2361.13     27.59 o 
  -3   3   3      913.58     1010.33     13.85 o 
  -2   3   3      893.81      930.82     14.64 o 
  -1   3   3     1125.20     1104.40     18.56 o 
   0   3   3     1386.77     1431.13     35.37 o 
   2   3   3      949.74      945.21     13.46 o 
   3   3   3       85.63       80.61      1.77 o 
   4   3   3      362.28      349.55      5.00 o 
   5   3   3      103.96      111.78      2.79 o 
   6   3   3      622.56      639.35      8.56 o 
  -9   4   3      290.44      293.29      6.91 o 
  -8   4   3       36.98       43.56      2.10 o 
  -7   4   3       17.73       15.57      1.14 o 
  -6   4   3     1265.88     1269.49     15.73 o 
  -5   4   3        1.56        0.58      0.56 o 
  -4   4   3      371.43      431.24      8.07 o 
  -3   4   3       49.04       36.41      1.24 o 
  -2   4   3     2517.84     2678.11     31.50 o 
  -1   4   3      239.91      280.29      5.19 o 
   0   4   3      327.62      310.00      6.01 o 
   2   4   3      161.43      160.65      3.20 o 
   3   4   3      471.54      480.19      7.27 o 
   4   4   3        0.48       -0.28      0.76 o 
   5   4   3       81.55       81.17      4.56 o 
   6   4   3       11.53       12.53      1.70 o 
  -9   5   3       62.29       73.87      3.82 o 
  -8   5   3       77.20       73.00      3.31 o 
  -7   5   3      103.92      103.64      3.60 o 
  -6   5   3       36.98       38.09      2.93 o 
  -5   5   3      658.24      673.12     12.44 o 
  -4   5   3      518.61      529.52      8.11 o 
  -3   5   3       34.33       35.32      1.17 o 
  -2   5   3      510.17      505.74      7.89 o 
  -1   5   3       55.24       45.38      1.52 o 
   0   5   3        2.94        1.81      0.60 o 
   1   5   3       26.95       25.89      1.40 o 
   2   5   3      574.59      593.07      9.69 o 
   3   5   3      682.26      664.19     10.90 o 
   4   5   3        4.18        1.86      1.20 o 
   5   5   3      264.50      251.47      5.90 o 
  -9   6   3      244.91      265.77      6.93 o 
  -8   6   3        2.49        0.69      1.09 o 
  -7   6   3      217.20      217.35      7.68 o 
  -6   6   3        8.03        7.27      1.03 o 
  -5   6   3      128.02      129.48      3.06 o 
  -4   6   3      100.63      101.43      2.50 o 
  -3   6   3      649.88      694.08      9.16 o 
  -2   6   3        7.55        5.36      2.05 o 
  -1   6   3       13.04       11.39      1.03 o 
   0   6   3      957.64      987.61     13.45 o 
   1   6   3      123.86      122.23      3.28 o 
   2   6   3        0.23       -0.78      0.91 o 
   3   6   3        1.22        0.08      1.14 o 
   4   6   3      230.62      232.18      5.62 o 
  -9   7   3        2.18        3.49      1.50 o 
  -8   7   3      259.55      250.95      6.39 o 
  -7   7   3       47.21       46.77      2.91 o 
  -6   7   3      385.82      398.86      8.13 o 
  -5   7   3       80.18       80.21      2.43 o 
  -4   7   3       15.26       14.18      2.21 o 
  -3   7   3       35.69       32.21      2.78 o 
  -2   7   3       19.23       28.49      2.77 o 
  -1   7   3       26.22       22.55      1.41 o 
   0   7   3      188.51      189.42      3.89 o 
   1   7   3      210.58      219.45      4.95 o 
   2   7   3      354.14      361.60      7.15 o 
   3   7   3        2.49        1.16      1.16 o 
  -8   8   3        0.60        0.21      1.16 o 
  -7   8   3       66.31       57.19      3.43 o 
  -6   8   3      100.14       97.47      4.89 o 
  -5   8   3      119.94      122.25      3.60 o 
  -4   8   3       58.97       66.14      2.41 o 
  -3   8   3       15.89       15.77      4.62 o 
  -2   8   3        9.49        8.05      1.87 o 
  -1   8   3       61.20       59.79      2.72 o 
   0   8   3      145.02      145.16      3.54 o 
   1   8   3       66.17       66.41      2.91 o 
   2   8   3        6.73        7.18      1.42 o 
  -7   9   3       19.31       18.02      2.26 o 
  -6   9   3        4.83        6.23      1.45 o 
  -5   9   3        0.09       -0.45      1.27 o 
  -4   9   3       32.32       32.36      5.54 o 
  -3   9   3       41.69       41.27      5.84 o 
  -2   9   3       58.74       59.49      3.17 o 
  -1   9   3       82.39       89.43      2.78 o 
   0   9   3       22.68       21.62      1.83 o 
  -5  10   3        6.57        5.18      2.00 o 
  -4  10   3       42.34       39.42      5.60 o 
  -3  10   3       22.10       20.75      2.80 o 
   2 -10   4        1.08        0.66      2.50 o 
   3 -10   4        9.08        8.43      2.37 o 
   4 -10   4       76.74       74.83      4.89 o 
  -1  -9   4      239.89      241.57      6.95 o 
   0  -9   4       67.22       78.86      3.87 o 
   1  -9   4       18.69       17.94      2.61 o 
   2  -9   4        7.18        8.15      2.84 o 
   3  -9   4       66.84       68.18      7.23 o 
   4  -9   4        1.28        2.35      1.57 o 
   5  -9   4       10.12        8.60      1.35 o 
   6  -9   4       28.72       29.92      2.66 o 
   7  -9   4      279.31      280.36      8.25 o 
  -2  -8   4      204.58      201.82      6.17 o 
  -1  -8   4       29.77       27.83      2.54 o 
   0  -8   4       37.75       48.04      3.06 o 
   1  -8   4        0.86        0.06      1.79 o 
   2  -8   4      439.89      435.53     16.40 o 
   3  -8   4        6.39        6.10      2.64 o 
   4  -8   4      210.17      198.61      4.77 o 
   5  -8   4        4.56        4.99      1.10 o 
   6  -8   4       14.37        9.82      1.75 o 
   7  -8   4      413.74      403.67     10.55 o 
  -4  -7   4      106.76      109.13      4.76 o 
  -3  -7   4       10.57       10.99      1.71 o 
  -2  -7   4       56.16       59.52      3.28 o 
  -1  -7   4      258.92      265.08      5.61 o 
   0  -7   4       45.34       49.07      2.84 o 
   1  -7   4        2.98        2.45      0.88 o 
   2  -7   4      121.52      124.99      5.24 o 
   3  -7   4      179.81      179.74      6.70 o 
   4  -7   4      168.43      164.72      4.15 o 
   5  -7   4      139.65      147.69      4.09 o 
   6  -7   4     1032.86     1013.23     34.59 o 
   7  -7   4      135.00      144.79      5.44 o 
   8  -7   4       34.56       31.71      3.12 o 
  -5  -6   4       12.00        7.91      1.62 o 
  -4  -6   4        1.70        0.23      1.12 o 
  -3  -6   4      263.05      268.76      5.07 o 
  -2  -6   4       19.50       18.50      1.80 o 
  -1  -6   4       60.81       60.01      1.95 o 
   0  -6   4       11.97       11.26      1.18 o 
   1  -6   4     5953.56     6243.29     67.17 o 
   2  -6   4       19.37       18.91      1.09 o 
   3  -6   4       53.04       54.01      3.45 o 
   4  -6   4       23.36       19.66      1.60 o 
   5  -6   4      119.78      121.17      3.59 o 
   6  -6   4      380.78      372.03      9.38 o 
   7  -6   4       61.77       59.15      5.83 o 
   8  -6   4      243.45      233.27      7.53 o 
  -6  -5   4        2.41        2.13      1.31 o 
  -5  -5   4      225.51      231.22      5.59 o 
  -4  -5   4      324.91      321.57      6.59 o 
  -3  -5   4      229.39      220.55      4.19 o 
  -2  -5   4      395.37      380.84      5.85 o 
  -1  -5   4      328.83      327.38      4.99 o 
   0  -5   4       13.41       12.13      1.12 o 
   1  -5   4       41.41       45.36      1.29 o 
   2  -5   4      286.07      270.55      3.56 o 
   3  -5   4      657.22      669.45      9.88 o 
   4  -5   4      121.85      128.25      2.90 o 
   5  -5   4      363.25      370.32      9.39 o 
   6  -5   4      581.06      570.88     10.66 o 
   7  -5   4       14.31       12.29      3.29 o 
   8  -5   4      162.91      164.19      6.11 o 
   9  -5   4      118.67      109.77      8.08 o 
  -6  -4   4        1.46        0.50      1.11 o 
  -5  -4   4      591.82      586.85     10.16 o 
  -4  -4   4       10.28       12.07      1.38 o 
  -3  -4   4        1.58        0.54      0.63 o 
  -2  -4   4      252.49      255.95      4.88 o 
  -1  -4   4       23.17       24.41      1.37 o 
   0  -4   4     9133.21    10037.07    140.12 o 
   1  -4   4        3.22       11.87      0.80 o 
   2  -4   4        9.75       10.21      0.58 o 
   3  -4   4       10.93        0.63      0.33 o 
   5  -4   4       45.20       46.68      2.26 o 
   6  -4   4       67.48       62.58      2.02 o 
   7  -4   4      393.13      382.60      6.69 o 
   8  -4   4      477.64      483.12      9.64 o 
   9  -4   4       38.63       34.38      2.85 o 
  -7  -3   4      140.03      134.72      3.93 o 
  -6  -3   4      139.12      139.43      3.15 o 
  -5  -3   4      900.47      903.17     12.02 o 
  -4  -3   4      116.58      118.54      2.50 o 
  -3  -3   4      120.67      131.89      2.77 o 
  -2  -3   4      406.98      410.25      5.93 o 
  -1  -3   4      217.10      199.80      3.63 o 
   0  -3   4       83.59       81.91      1.83 o 
   1  -3   4        4.68        9.27      0.61 o 
   2  -3   4     1608.93     1485.89    147.84 o 
   3  -3   4      874.87      884.37     12.03 o 
   4  -3   4        6.92        5.89      1.36 o 
   5  -3   4      324.78      305.10      5.19 o 
   6  -3   4      300.23      297.05      5.40 o 
   7  -3   4       23.09       29.76      1.88 o 
   8  -3   4      346.52      354.59      7.91 o 
   9  -3   4       73.89       73.17      3.49 o 
  -8  -2   4       25.34       25.00      2.03 o 
  -7  -2   4       98.73       98.96      3.64 o 
  -6  -2   4      386.65      374.51      6.09 o 
  -5  -2   4      214.34      210.96      3.89 o 
  -4  -2   4       39.80       36.54      1.34 o 
  -3  -2   4      490.68      494.68      8.60 o 
  -2  -2   4        0.62        2.68      0.47 o 
  -1  -2   4      289.95      317.13      4.44 o 
   0  -2   4       65.81       48.05      1.16 o 
   1  -2   4       65.93       65.33      2.16 o 
   2  -2   4       44.34       44.23      1.06 o 
   3  -2   4      806.78      835.05     17.99 o 
   4  -2   4      472.08      440.95      6.08 o 
   5  -2   4        0.69        0.93      0.60 o 
   6  -2   4      315.40      314.02      5.07 o 
   7  -2   4      396.41      426.15      7.53 o 
   8  -2   4       72.72       75.25      3.50 o 
  -8  -1   4       94.02      100.69      3.41 o 
  -7  -1   4       12.32       12.78      1.31 o 
  -6  -1   4      298.58      313.65      4.76 o 
  -5  -1   4        3.93        4.60      0.67 o 
  -4  -1   4       15.84       21.31      1.26 o 
  -3  -1   4       92.89      111.45      2.16 o 
  -2  -1   4      290.17      264.98      3.44 o 
  -1  -1   4        0.16        0.69      0.29 o 
   0  -1   4      139.11      144.09      2.72 o 
   1  -1   4      489.71      505.13      7.87 o 
   2  -1   4     4387.36     4725.97     49.39 o 
   3  -1   4        5.56        3.82      0.45 o 
   4  -1   4      167.02      165.30      3.70 o 
   5  -1   4      244.74      237.99      4.52 o 
   6  -1   4      174.28      170.41      9.02 o 
   7  -1   4       64.46       69.28      2.72 o 
   8  -1   4       11.92        6.65      1.33 o 
  -9   0   4        3.01        1.50      1.10 o 
  -8   0   4       12.26        9.98      1.27 o 
  -7   0   4        1.04        1.24      0.81 o 
  -6   0   4       27.33       22.98      1.61 o 
  -5   0   4       61.46       50.25      1.56 o 
  -4   0   4       69.70       82.38      1.74 o 
  -3   0   4      369.79      405.65      5.03 o 
  -2   0   4      115.02      122.25      4.51 o 
  -1   0   4       41.51       32.09      1.98 o 
   0   0   4      283.44      292.82      5.05 o 
   1   0   4       95.03       98.96      2.67 o 
   2   0   4      698.95      740.42     12.89 o 
   3   0   4       45.85       58.22      1.33 o 
   4   0   4      157.11      161.85      2.70 o 
   5   0   4       77.96       72.38      2.05 o 
   6   0   4      207.33      207.79      4.48 o 
   7   0   4       35.64       29.95      2.80 o 
   8   0   4       96.40      104.63      3.55 o 
  -9   1   4        1.58        2.01      1.18 o 
  -8   1   4       99.53       99.75      2.87 o 
  -7   1   4       15.98       14.48      1.14 o 
  -6   1   4       12.03        9.36      0.91 o 
  -5   1   4       20.86       24.12      1.05 o 
  -4   1   4       88.91      119.37      1.94 o 
  -3   1   4      103.01      126.14      1.85 o 
  -2   1   4        9.38        8.27      0.89 o 
  -1   1   4      133.62      127.13      2.41 o 
   0   1   4        0.69        1.94      0.40 o 
   1   1   4      116.70      138.21      2.18 o 
   2   1   4       20.43       24.11      1.01 o 
   3   1   4       14.70       17.84      0.86 o 
   4   1   4       36.32       40.75      1.37 o 
   5   1   4       19.29       25.08      1.52 o 
   6   1   4       16.88       18.05      1.58 o 
   7   1   4       45.19       42.38      2.82 o 
  -9   2   4      121.18      127.92      3.82 o 
  -8   2   4       81.40       80.64      2.32 o 
  -7   2   4       36.57       43.01      1.72 o 
  -6   2   4      307.41      281.24      4.19 o 
  -5   2   4      328.57      276.02      4.22 o 
  -4   2   4      141.37      195.89      3.16 o 
  -3   2   4      105.90       96.94      2.09 o 
  -2   2   4        0.92        3.15      0.50 o 
  -1   2   4      279.79      301.72      5.31 o 
   0   2   4      222.72      234.04      3.25 o 
   1   2   4       50.22       53.95      1.65 o 
   2   2   4       99.83      109.23      1.96 o 
   3   2   4       45.66       49.03      1.65 o 
   4   2   4      152.38      126.14      2.51 o 
   5   2   4       21.32       20.57      1.78 o 
   6   2   4        4.43        5.18      1.10 o 
   7   2   4       60.17       58.14      3.35 o 
  -9   3   4      203.20      200.01      4.89 o 
  -8   3   4        1.45        0.88      0.89 o 
  -7   3   4       38.20       40.24      1.78 o 
  -6   3   4       70.53       63.85      1.99 o 
  -5   3   4       32.96       31.16      2.21 o 
  -4   3   4        6.04        5.35      0.53 o 
  -3   3   4      254.21      277.89      5.06 o 
  -2   3   4        0.78       -0.21      0.28 o 
  -1   3   4       64.44       71.07      1.95 o 
   0   3   4       10.49       15.92      1.06 o 
   1   3   4      340.58      363.04      5.26 o 
   2   3   4       42.44       43.47      1.54 o 
   3   3   4      103.15       98.42      2.04 o 
   4   3   4       38.10       29.08      1.47 o 
   5   3   4       10.82       11.51      1.11 o 
   6   3   4        2.93        1.95      0.94 o 
  -9   4   4      110.06      113.72      3.92 o 
  -8   4   4      102.52      115.69      3.18 o 
  -7   4   4      411.37      397.57      6.09 o 
  -6   4   4        9.55        5.34      0.71 o 
  -5   4   4      298.62      289.05      5.12 o 
  -4   4   4       68.36       67.45      2.46 o 
  -3   4   4        0.11        1.99      0.55 o 
  -2   4   4      152.96      150.90      3.33 o 
  -1   4   4      270.78      265.22      5.14 o 
   1   4   4        4.48        1.20      1.08 o 
   2   4   4      126.25      118.73      3.10 o 
   3   4   4      874.22      830.68     12.86 o 
   4   4   4       76.27       84.41      3.10 o 
   5   4   4        0.70        0.81      1.04 o 
   6   4   4        7.66        5.49      1.46 o 
  -9   5   4       78.95       74.34      4.39 o 
  -8   5   4       30.89       30.51      2.82 o 
  -7   5   4      603.13      615.79     10.02 o 
  -6   5   4       12.98       17.88      1.85 o 
  -5   5   4        1.56        3.28      0.77 o 
  -4   5   4       16.64       16.03      1.06 o 
  -3   5   4      827.52      825.73     11.83 o 
  -2   5   4      431.53      460.92      8.27 o 
  -1   5   4      122.26      136.16      3.34 o 
   0   5   4      414.23      425.43      7.11 o 
   1   5   4      180.56      178.77      3.62 o 
   2   5   4      213.79      215.96      4.74 o 
   3   5   4       41.20       36.41      2.19 o 
   4   5   4       75.57       84.33      5.19 o 
   5   5   4        8.41        8.45      1.64 o 
  -9   6   4       95.07      101.36      4.86 o 
  -8   6   4      250.65      256.76      6.91 o 
  -7   6   4      175.14      175.84      4.80 o 
  -6   6   4      165.86      173.22      4.75 o 
  -5   6   4      328.62      334.56      5.91 o 
  -4   6   4      212.70      206.35      4.69 o 
  -3   6   4        0.08        0.25      0.58 o 
  -2   6   4      288.10      297.72      9.07 o 
  -1   6   4       57.57       54.15      3.72 o 
   0   6   4        1.39        0.48      0.68 o 
   1   6   4      169.63      171.24      4.09 o 
   2   6   4      211.44      198.01      4.70 o 
   3   6   4       14.79       13.28      1.72 o 
   4   6   4       14.57       16.54      2.16 o 
  -9   7   4       33.49       37.78      2.92 o 
  -8   7   4       43.98       42.86      3.53 o 
  -7   7   4       43.08       50.70      2.73 o 
  -6   7   4        1.11        0.32      0.81 o 
  -5   7   4      140.61      146.19      4.00 o 
  -4   7   4      804.25      796.51     13.79 o 
  -3   7   4      661.60      678.39     12.32 o 
  -2   7   4        1.31        0.95      0.73 o 
  -1   7   4       70.77       69.12      2.33 o 
   0   7   4      440.36      444.03      7.19 o 
   1   7   4       14.98       14.70      1.52 o 
   2   7   4       64.07       62.40      2.90 o 
   3   7   4       65.29       71.15      3.22 o 
  -8   8   4       82.88       80.82     10.90 o 
  -7   8   4       11.23        8.16      1.67 o 
  -6   8   4      270.73      275.55      7.64 o 
  -5   8   4      747.28      765.70     13.65 o 
  -4   8   4       13.45       12.42      1.26 o 
  -3   8   4       46.66       47.81      2.37 o 
  -2   8   4      498.41      489.73      9.61 o 
  -1   8   4       59.58       60.68      2.30 o 
   0   8   4        1.83        1.66      0.97 o 
   1   8   4       52.00       41.61      2.77 o 
  -7   9   4       31.63       28.30      2.70 o 
  -6   9   4      197.68      193.86      6.85 o 
  -5   9   4      132.53      130.69      4.50 o 
  -4   9   4       56.93       64.84      2.74 o 
  -3   9   4        1.94        2.05      0.92 o 
  -2   9   4       59.22       54.42      2.24 o 
  -1   9   4      143.50      153.44      3.77 o 
   0   9   4      184.76      195.82      5.79 o 
  -4  10   4       35.56       37.05      5.86 o 
   3 -10   5       25.63       29.35      3.66 o 
   4 -10   5        5.38       10.95      2.51 o 
   0  -9   5       11.28       11.38      2.31 o 
   1  -9   5        8.92       11.54      3.39 o 
   2  -9   5        0.01       -1.44      1.84 o 
   3  -9   5        3.57        4.97      3.22 o 
   4  -9   5        0.82        1.63      0.92 o 
   5  -9   5       19.07       18.52      1.77 o 
   6  -9   5      183.63      174.10      5.93 o 
  -2  -8   5        2.02        1.84      1.43 o 
  -1  -8   5       17.05       17.58      2.09 o 
   0  -8   5       38.68       31.89      3.33 o 
   1  -8   5       23.19       26.08      2.81 o 
   2  -8   5      179.88      172.66      9.08 o 
   3  -8   5        8.87        8.30      2.16 o 
   4  -8   5        6.09        6.40      1.10 o 
   5  -8   5       75.02       75.32      3.01 o 
   6  -8   5      447.66      431.54     10.80 o 
   7  -8   5        7.33        4.65      1.70 o 
  -4  -7   5       15.74       14.98      2.27 o 
  -3  -7   5       32.52       29.07      2.72 o 
  -2  -7   5       17.72       17.93      2.40 o 
  -1  -7   5        0.12       -0.24      1.58 o 
   0  -7   5       10.58       12.57      1.61 o 
   1  -7   5       47.41       51.17      2.69 o 
   2  -7   5        0.01       -1.12      0.88 o 
   3  -7   5        2.72        2.22      1.21 o 
   4  -7   5       64.52       67.28      4.66 o 
   5  -7   5       64.72       62.64      3.11 o 
   6  -7   5       17.90       16.75      2.10 o 
   7  -7   5       11.28       11.93      5.10 o 
   8  -7   5       45.27       44.93      5.09 o 
  -5  -6   5       11.75       10.23      1.73 o 
  -4  -6   5      428.20      416.25      8.20 o 
  -3  -6   5       37.18       35.66      2.28 o 
  -2  -6   5        0.26       -0.47      0.89 o 
  -1  -6   5        3.76        1.91      0.85 o 
   0  -6   5      360.26      389.81      7.96 o 
   1  -6   5      356.45      373.19      7.47 o 
   2  -6   5       14.72       15.24      1.23 o 
   3  -6   5       21.08       19.93      1.44 o 
   4  -6   5        2.96        4.30      0.96 o 
   5  -6   5      106.04      105.68      3.73 o 
   6  -6   5      322.35      312.33      8.44 o 
   7  -6   5        0.66        0.58      1.36 o 
   8  -6   5        2.74        6.42      1.94 o 
  -6  -5   5       17.19       15.15      1.97 o 
  -5  -5   5        0.57        1.97      1.16 o 
  -4  -5   5      168.12      175.45      4.50 o 
  -3  -5   5      141.68      139.27      3.71 o 
  -2  -5   5        0.06        0.60      0.86 o 
  -1  -5   5        1.99        2.15      0.80 o 
   0  -5   5       48.06       45.05      1.77 o 
   1  -5   5      366.82      378.76      6.11 o 
   2  -5   5       27.79       33.76      1.59 o 
   3  -5   5        7.12        6.88      0.91 o 
   4  -5   5      254.68      277.39      5.86 o 
   5  -5   5      128.60      142.15      4.76 o 
   6  -5   5      108.48      114.81      4.46 o 
   7  -5   5        1.56        2.95      1.51 o 
   8  -5   5       20.04       20.62      2.68 o 
  -6  -4   5       19.48       18.41      2.07 o 
  -5  -4   5      931.66      908.07     14.41 o 
  -4  -4   5      429.55      420.93      7.65 o 
  -3  -4   5        2.07        1.74      0.80 o 
  -2  -4   5        0.23       -0.06      0.69 o 
  -1  -4   5      230.91      205.30      3.96 o 
   0  -4   5       68.19       73.03      1.94 o 
   1  -4   5      186.22      189.82      2.93 o 
   2  -4   5        2.74        2.22      0.60 o 
   4  -4   5        9.65        8.50      0.99 o 
   5  -4   5      405.26      396.00      6.28 o 
   6  -4   5        1.12        0.38      0.62 o 
   7  -4   5       43.18       39.97      1.97 o 
   8  -4   5      131.18      124.47      5.47 o 
  -7  -3   5      143.83      143.52      3.35 o 
  -6  -3   5       41.69       42.10      3.11 o 
  -5  -3   5       16.37       18.10      1.52 o 
  -4  -3   5       83.90       79.50      1.90 o 
  -3  -3   5      218.36      199.21      3.64 o 
  -2  -3   5      331.06      345.42      5.95 o 
  -1  -3   5       19.57       14.18      1.06 o 
   0  -3   5      323.77      297.29      4.67 o 
   1  -3   5      735.18      727.86     14.62 o 
   2  -3   5      208.53      221.70      3.74 o 
   3  -3   5     1908.60     1875.60     52.58 o 
   4  -3   5      375.55      367.32      5.79 o 
   5  -3   5        1.22        0.41      0.58 o 
   6  -3   5       98.63       86.86      2.90 o 
   7  -3   5       20.43       17.13      1.70 o 
   8  -3   5      112.30      107.89      3.87 o 
  -8  -2   5        9.91        7.73      1.45 o 
  -7  -2   5        2.28        2.07      0.92 o 
  -6  -2   5      184.09      173.03      3.65 o 
  -5  -2   5      630.82      632.21      9.04 o 
  -4  -2   5       63.88       63.23      1.67 o 
  -3  -2   5       49.19       41.68      1.35 o 
  -2  -2   5     2588.51     2604.31     28.06 o 
  -1  -2   5     1108.73     1136.41     13.63 o 
   0  -2   5       55.03       63.13      1.78 o 
   1  -2   5      532.06      537.37      7.32 o 
   2  -2   5      381.72      376.93      5.71 o 
   3  -2   5      272.90      298.72      4.75 o 
   4  -2   5       15.25       14.86      1.25 o 
   5  -2   5      593.51      588.95      9.58 o 
   6  -2   5       77.55       81.95      2.60 o 
   7  -2   5       44.51       45.26      2.37 o 
   8  -2   5      376.45      373.51     10.66 o 
  -8  -1   5        4.15        1.84      1.13 o 
  -7  -1   5      443.20      456.08     10.01 o 
  -6  -1   5       94.49       91.56      2.29 o 
  -5  -1   5      320.03      326.63      4.36 o 
  -4  -1   5      172.08      164.24      2.74 o 
  -3  -1   5     2977.17     3074.99     30.38 o 
  -2  -1   5      110.24      128.20      2.40 o 
  -1  -1   5      356.55      327.70      4.40 o 
   0  -1   5     1124.26     1039.99     14.02 o 
   1  -1   5     1156.99     1146.85     13.49 o 
   2  -1   5     1393.93     1509.32     15.01 o 
   3  -1   5      803.01      766.36      8.05 o 
   4  -1   5        6.12        4.99      0.92 o 
   5  -1   5       32.73       39.75      2.75 o 
   6  -1   5      282.19      278.30      7.54 o 
   7  -1   5      589.56      628.28     11.25 o 
   8  -1   5        2.40        4.91      1.30 o 
  -9   0   5      201.43      201.55      4.58 o 
  -8   0   5      191.87      191.10      6.42 o 
  -7   0   5        3.11        3.54      0.91 o 
  -6   0   5       20.11       20.17      1.24 o 
  -5   0   5     1430.08     1427.41     16.23 o 
  -4   0   5       78.82       82.15      1.78 o 
  -3   0   5     1674.69     1794.26     21.34 o 
  -2   0   5       80.73       60.78      1.26 o 
  -1   0   5     3335.90     3379.94     44.18 o 
   0   0   5     2655.40     2579.72     39.92 o 
   1   0   5      245.97      223.87      3.52 o 
   2   0   5     1407.17     1457.27     18.88 o 
   3   0   5      381.81      356.17      4.27 o 
   4   0   5     2139.43     2117.66     22.89 o 
   5   0   5        7.91       16.42      1.18 o 
   6   0   5       22.40       23.87      1.71 o 
   7   0   5      112.86      118.76      3.59 o 
   8   0   5      428.26      453.28     11.40 o 
  -9   1   5       54.92       64.77      2.89 o 
  -8   1   5      239.27      248.51      5.61 o 
  -7   1   5      259.20      258.34      5.78 o 
  -6   1   5      136.98      145.60      2.82 o 
  -5   1   5        1.09        0.72      0.48 o 
  -4   1   5     1735.79     1764.61     19.08 o 
  -3   1   5     1470.38     1558.78     21.03 o 
  -2   1   5      919.25      901.02     15.90 o 
  -1   1   5     1778.91     1755.01     23.38 o 
   0   1   5     1645.85     1571.39     18.51 o 
   1   1   5        8.22       16.44      1.00 o 
   2   1   5      987.04      928.77     16.83 o 
   3   1   5      287.88      277.87      3.62 o 
   4   1   5      826.41      807.17      8.92 o 
   5   1   5       57.77       65.84      1.91 o 
   6   1   5      799.75      791.76     14.32 o 
   7   1   5        2.34        0.22      1.19 o 
  -9   2   5      185.13      187.52      4.26 o 
  -8   2   5      105.74      116.27      2.80 o 
  -7   2   5       28.83       23.10      1.37 o 
  -6   2   5     1075.68     1064.70     11.54 o 
  -5   2   5        8.08        4.65      0.58 o 
  -4   2   5       88.89      111.99      2.21 o 
  -3   2   5      102.79       72.33      1.66 o 
  -2   2   5     3473.20     3641.86     46.69 o 
  -1   2   5       87.59      103.24      2.54 o 
   0   2   5      390.79      344.07      4.62 o 
   1   2   5     2092.86     2228.93     24.05 o 
   2   2   5      278.34      262.69      4.60 o 
   3   2   5      201.25      213.61      3.60 o 
   4   2   5        0.67        5.75      0.76 o 
   5   2   5      220.75      233.03      4.30 o 
   6   2   5        0.04       -0.30      0.87 o 
   7   2   5      248.66      235.36      7.25 o 
  -9   3   5       12.33       14.25      1.63 o 
  -8   3   5       40.38       42.11      2.07 o 
  -7   3   5      304.89      302.01      5.53 o 
  -6   3   5       79.75       92.90      2.28 o 
  -5   3   5      677.02      628.62     17.65 o 
  -4   3   5      567.06      554.25      7.95 o 
  -3   3   5        2.65        5.03      0.46 o 
  -2   3   5      351.78      342.91      6.27 o 
  -1   3   5       14.30       32.45      1.35 o 
   0   3   5        2.52        0.53      0.47 o 
   1   3   5       34.09       37.60      1.58 o 
   2   3   5     1014.07     1005.44     11.57 o 
   3   3   5      991.71      973.10     12.62 o 
   4   3   5        0.03       -0.54      0.60 o 
   5   3   5      285.69      259.76      5.16 o 
   6   3   5      197.92      195.95      5.00 o 
  -9   4   5      320.88      329.13      6.65 o 
  -8   4   5        0.12       -0.06      0.74 o 
  -7   4   5       93.73       89.51      2.33 o 
  -6   4   5       35.16       32.48      2.23 o 
  -5   4   5      273.29      281.08      5.08 o 
  -4   4   5       62.34       60.09      2.02 o 
  -2   4   5       29.73       18.45      1.37 o 
  -1   4   5        1.00       -0.16      0.37 o 
   1   4   5      288.74      293.08      5.42 o 
   2   4   5        2.81        1.75      0.81 o 
   3   4   5        0.16        1.14      0.86 o 
   4   4   5      381.43      384.09      7.40 o 
   5   4   5       82.64       85.86      3.76 o 
  -9   5   5        2.42        1.34      1.45 o 
  -8   5   5      164.43      163.49      6.16 o 
  -7   5   5       12.74       16.48      1.49 o 
  -6   5   5      394.98      389.37      6.82 o 
  -5   5   5       54.96       46.34      1.88 o 
  -4   5   5       12.43       10.99      0.95 o 
  -3   5   5      161.82      168.62      3.94 o 
  -2   5   5       59.99       71.36      2.31 o 
  -1   5   5       71.62       68.88      2.33 o 
   0   5   5      399.77      403.79      8.03 o 
   1   5   5      230.01      235.94      4.44 o 
   2   5   5      347.38      345.64      6.62 o 
   3   5   5       19.42       17.06      1.65 o 
   4   5   5       23.53       21.76      2.33 o 
  -9   6   5       21.53       20.10      2.31 o 
  -8   6   5        3.51        5.70      1.45 o 
  -7   6   5       95.68       93.44      3.78 o 
  -6   6   5       56.41       55.56      2.24 o 
  -5   6   5      366.57      368.91      7.46 o 
  -4   6   5       38.58       37.33      3.11 o 
  -3   6   5       23.11       25.30      1.61 o 
  -2   6   5       15.43       14.25      2.38 o 
  -1   6   5       12.86       11.40      1.25 o 
   0   6   5      176.11      178.58      5.30 o 
   1   6   5      314.10      313.09      6.22 o 
   2   6   5       13.73       14.68      1.55 o 
   3   6   5       49.53       52.59      2.99 o 
   4   6   5      134.42      133.94      4.29 o 
  -9   7   5       32.57       31.85      3.96 o 
  -8   7   5       55.73       48.60      3.65 o 
  -7   7   5        0.92        0.30      1.19 o 
  -6   7   5        0.20        0.88      0.89 o 
  -5   7   5       11.03       12.58      1.39 o 
  -4   7   5        0.48        0.94      0.79 o 
  -3   7   5       52.83       53.76      3.58 o 
  -2   7   5       50.00       52.79      5.14 o 
  -1   7   5       45.82       51.34      2.26 o 
   0   7   5       37.96       37.16      1.95 o 
   1   7   5        8.43        7.50      1.31 o 
   2   7   5      111.89      112.46      3.69 o 
  -8   8   5       34.38       34.49      3.16 o 
  -7   8   5       31.63       27.56      2.63 o 
  -6   8   5      171.72      172.96      7.09 o 
  -5   8   5       24.00       25.90      1.97 o 
  -4   8   5       49.90       50.65      2.42 o 
  -3   8   5       24.61       21.44      1.65 o 
  -2   8   5       24.47       25.06      1.88 o 
  -1   8   5       33.73       31.87      2.28 o 
   0   8   5      499.33      494.26      8.20 o 
   1   8   5        0.38        0.13      1.06 o 
  -7   9   5       15.26       12.91      2.04 o 
  -6   9   5        4.92        6.77      1.75 o 
  -5   9   5      296.94      286.83      6.85 o 
  -4   9   5        5.38        5.15      1.61 o 
  -3   9   5       98.20       88.61      3.20 o 
  -2   9   5        2.62        2.59      1.14 o 
  -1   9   5       46.06       43.53      2.22 o 
   0  -9   6       31.47       36.88      6.01 o 
   1  -9   6        4.75        1.92      2.40 o 
   2  -9   6       10.33       14.48      3.63 o 
   3  -9   6       81.58       85.30      3.41 o 
   4  -9   6      111.13      112.22      3.66 o 
   5  -9   6       82.94       81.36      3.32 o 
   6  -9   6      449.72      433.66     16.49 o 
  -2  -8   6        0.06        1.98      1.49 o 
  -1  -8   6       60.70       63.14      3.65 o 
   0  -8   6        5.87        4.23      1.75 o 
   1  -8   6     3048.63     2940.64     56.47 o 
   2  -8   6        1.90        3.81      1.95 o 
   3  -8   6        3.80        3.37      0.97 o 
   4  -8   6        3.55        4.91      1.09 o 
   5  -8   6      134.36      138.52      4.24 o 
   6  -8   6       89.01       89.19      7.68 o 
   7  -8   6      107.31       99.26      4.67 o 
  -3  -7   6      133.19      129.61      4.81 o 
  -2  -7   6      120.56      120.43      4.73 o 
  -1  -7   6      165.29      178.29      5.18 o 
   0  -7   6       18.87       21.33      1.96 o 
   1  -7   6       66.08       62.74      3.46 o 
   2  -7   6       55.91       60.20      2.63 o 
   3  -7   6      362.80      381.87     10.16 o 
   4  -7   6        0.63        0.31      0.77 o 
   5  -7   6       58.13       56.76      2.77 o 
   6  -7   6      295.27      309.95      8.62 o 
   7  -7   6       33.95       34.79      3.20 o 
   8  -7   6       81.18       71.16      4.39 o 
  -5  -6   6      371.41      337.25      9.75 o 
  -4  -6   6       19.62       14.86      2.09 o 
  -3  -6   6        0.74        1.75      1.19 o 
  -2  -6   6      155.18      158.76      4.78 o 
  -1  -6   6        4.36        4.62      2.11 o 
   0  -6   6     1935.44     1978.89     31.54 o 
   1  -6   6        1.56        0.17      0.80 o 
   2  -6   6        2.87        3.20      0.78 o 
   3  -6   6        1.29        2.39      0.82 o 
   4  -6   6      565.23      555.90     16.25 o 
   5  -6   6      113.70      115.44      3.66 o 
   6  -6   6       36.15       33.06      4.02 o 
   7  -6   6      210.79      204.53      6.81 o 
   8  -6   6      355.42      382.25     10.74 o 
  -6  -5   6       41.43       40.72      2.78 o 
  -5  -5   6      358.58      357.61      7.40 o 
  -4  -5   6       18.85       16.93      1.72 o 
  -3  -5   6       20.39       18.35      2.13 o 
  -2  -5   6       53.58       51.92      2.83 o 
  -1  -5   6       97.86       98.25      2.72 o 
   0  -5   6       42.30       40.80      2.20 o 
   1  -5   6        3.20        3.15      0.85 o 
   2  -5   6      564.60      567.93      9.54 o 
   3  -5   6      870.43      864.40     14.59 o 
   4  -5   6        0.32        2.40      1.03 o 
   5  -5   6      115.36      118.52      4.40 o 
   6  -5   6      235.76      230.36     13.44 o 
   7  -5   6        2.06        1.28      1.37 o 
   8  -5   6      178.81      197.37     17.88 o 
  -6  -4   6       80.80       74.00      3.30 o 
  -5  -4   6      161.91      156.17      6.07 o 
  -4  -4   6       15.04       15.29      2.07 o 
  -3  -4   6      168.04      177.61      5.91 o 
  -2  -4   6       16.66       14.04      1.26 o 
  -1  -4   6        8.39        8.55      1.06 o 
   0  -4   6       78.66       75.19      2.14 o 
   1  -4   6       65.53       24.95      1.78 o 
   2  -4   6        0.21        0.30      0.41 o 
   3  -4   6      281.71      282.72      5.79 o 
   4  -4   6      148.74      129.57      3.56 o 
   5  -4   6        8.94        8.11      0.98 o 
   6  -4   6      119.39      123.35      3.40 o 
   7  -4   6      234.20      242.10      8.60 o 
   8  -4   6       82.38       73.19      3.67 o 
  -7  -3   6       11.84        7.40      1.58 o 
  -6  -3   6       44.71       48.42      1.98 o 
  -5  -3   6        0.36        1.61      0.68 o 
  -4  -3   6        0.21        0.27      0.63 o 
  -3  -3   6      124.30      134.69      2.88 o 
  -2  -3   6       18.73       15.46      1.13 o 
  -1  -3   6        0.61        1.57      0.63 o 
   0  -3   6       68.18       72.83      2.20 o 
   1  -3   6       32.51       30.96      1.31 o 
   2  -3   6     1363.11     1423.22     18.88 o 
   3  -3   6        4.39        4.70      0.54 o 
   4  -3   6       58.45       56.97      2.45 o 
   5  -3   6      130.41      125.70      2.95 o 
   6  -3   6      159.33      156.99      3.63 o 
   7  -3   6        6.63        7.41      1.34 o 
   8  -3   6        6.71        3.51      1.49 o 
  -8  -2   6        3.97        2.34      1.34 o 
  -7  -2   6       34.74       32.18      2.10 o 
  -6  -2   6        2.19        0.85      0.79 o 
  -5  -2   6       59.55       55.53      1.75 o 
  -4  -2   6        5.16        4.16      0.67 o 
  -3  -2   6      168.17      192.64      4.56 o 
  -2  -2   6        5.37        7.28      0.60 o 
  -1  -2   6        2.49        2.27      0.89 o 
   0  -2   6       23.79       25.24      0.97 o 
   1  -2   6       96.95       97.37      1.89 o 
   2  -2   6      262.70      287.16      6.64 o 
   3  -2   6      172.36      182.67      2.99 o 
   4  -2   6      178.44      178.21      3.16 o 
   5  -2   6       52.86       46.34      2.61 o 
   6  -2   6      113.18      111.47      4.13 o 
   7  -2   6       12.70       10.07      1.34 o 
   8  -2   6      136.44      147.53      6.20 o 
  -8  -1   6      131.20      126.79      3.86 o 
  -7  -1   6       17.54       18.75      1.70 o 
  -6  -1   6        2.81        1.59      1.08 o 
  -5  -1   6        0.45        0.89      0.60 o 
  -4  -1   6        4.19        6.31      0.75 o 
  -3  -1   6      127.50      133.60      2.28 o 
  -2  -1   6       45.43       48.65      1.36 o 
  -1  -1   6       39.41       34.81      2.70 o 
   0  -1   6        9.42       10.26      0.50 o 
   1  -1   6        6.20        5.29      0.42 o 
   2  -1   6       45.13       50.97      1.12 o 
   3  -1   6        0.47        0.84      0.39 o 
   4  -1   6        0.06        1.10      0.59 o 
   5  -1   6        2.67        1.13      0.72 o 
   6  -1   6       10.63       10.94      1.28 o 
   7  -1   6       37.28       36.63      2.25 o 
   8  -1   6       19.11       17.07      1.84 o 
  -9   0   6       81.01       82.44      3.21 o 
  -8   0   6       80.55       78.68      2.66 o 
  -7   0   6       73.99       79.15      2.27 o 
  -6   0   6      357.23      340.26      5.07 o 
  -5   0   6      283.16      250.71      3.89 o 
  -4   0   6        0.06        2.37      0.56 o 
  -3   0   6      140.67      133.53      2.23 o 
  -2   0   6        1.65        4.10      0.44 o 
  -1   0   6      504.55      533.16      6.78 o 
   0   0   6       26.08       27.92      1.49 o 
   1   0   6        0.22       -0.54      0.29 o 
   2   0   6       40.30       43.56      1.07 o 
   3   0   6        3.32        2.38      0.45 o 
   4   0   6      440.26      360.66      4.56 o 
   5   0   6        0.21        1.04      0.78 o 
   6   0   6        1.01        0.87      0.92 o 
   7   0   6       20.78       22.53      2.14 o 
  -9   1   6      198.72      196.26      4.44 o 
  -8   1   6       31.37       31.51      1.74 o 
  -7   1   6       47.23       48.67      1.94 o 
  -6   1   6      278.33      252.60      4.11 o 
  -5   1   6       94.47      104.87      2.02 o 
  -4   1   6        0.00       -0.02      0.38 o 
  -3   1   6      272.79      283.92      3.74 o 
  -2   1   6      157.26      142.44      2.41 o 
  -1   1   6      341.67      349.47      4.73 o 
   0   1   6      108.88      137.14      2.30 o 
   1   1   6      688.22      711.38      7.57 o 
   2   1   6        0.37        0.86      0.41 o 
   3   1   6      222.46      209.62      3.01 o 
   4   1   6       78.03       58.06      1.60 o 
   5   1   6       76.56       87.31      2.83 o 
   6   1   6        1.27        1.75      1.17 o 
   7   1   6       10.28        7.55      1.60 o 
  -9   2   6       86.48       84.70      2.94 o 
  -8   2   6      143.18      149.30      3.24 o 
  -7   2   6      481.66      465.88      6.57 o 
  -6   2   6       22.77       27.80      1.24 o 
  -5   2   6      497.44      497.65      6.00 o 
  -4   2   6      131.07      142.71      2.61 o 
  -3   2   6       63.63       48.58      1.20 o 
  -2   2   6       72.80       72.16      2.89 o 
  -1   2   6      705.89      749.81      9.35 o 
   0   2   6      116.16      135.41      2.55 o 
   1   2   6       45.34       41.41      1.14 o 
   2   2   6      466.48      434.46      6.92 o 
   3   2   6     1364.14     1259.23     14.39 o 
   4   2   6       91.88       89.40      2.79 o 
   5   2   6        0.60        1.10      0.91 o 
   6   2   6       70.62       62.01      3.50 o 
  -9   3   6      114.29      111.31      3.21 o 
  -8   3   6        2.82        1.70      0.84 o 
  -7   3   6      562.46      553.65      7.60 o 
  -6   3   6       26.92       38.90      1.77 o 
  -5   3   6        4.75       11.55      1.14 o 
  -4   3   6       11.89       13.21      0.83 o 
  -3   3   6     2050.49     2016.25     23.71 o 
  -2   3   6     1162.94     1170.97     15.88 o 
  -1   3   6      191.88      207.49      4.78 o 
   0   3   6      586.33      583.60      9.29 o 
   1   3   6      771.44      771.37     14.52 o 
   2   3   6      143.80      144.68      2.82 o 
   3   3   6       57.00       50.10      1.80 o 
   4   3   6      177.77      190.90      3.73 o 
   5   3   6       71.83       75.90      2.55 o 
   6   3   6        4.29        1.74      1.29 o 
  -9   4   6       53.19       53.98      2.96 o 
  -8   4   6      335.49      339.95      5.30 o 
  -7   4   6      300.66      300.13      6.93 o 
  -6   4   6       76.95       78.38      2.68 o 
  -5   4   6      615.81      600.09      7.99 o 
  -4   4   6      854.96      864.51     14.26 o 
  -3   4   6        6.35        2.83      3.15 o 
  -2   4   6      299.72      155.68      7.20 o 
   0   4   6       25.66       23.95      1.62 o 
   1   4   6      156.96      154.64      4.69 o 
   2   4   6      104.14      100.11      2.99 o 
   3   4   6       12.40       11.81      2.32 o 
   4   4   6       17.81       19.15      1.79 o 
   5   4   6      197.42      204.66      7.87 o 
  -9   5   6      153.48      165.64      7.43 o 
  -8   5   6        0.00       -0.43      0.93 o 
  -7   5   6      105.47      122.05      3.42 o 
  -6   5   6        5.04        6.68      1.01 o 
  -5   5   6      409.89      425.93      7.11 o 
  -4   5   6     1006.19      987.70     16.49 o 
  -3   5   6      933.22      927.07     15.50 o 
  -2   5   6        2.87        2.93      1.14 o 
  -1   5   6       12.27       11.08      1.00 o 
   0   5   6      826.64      827.90     12.61 o 
   1   5   6      181.00      175.05      4.22 o 
   2   5   6       84.85       82.86      2.89 o 
   3   5   6      145.86      147.69      4.12 o 
   4   5   6      348.22      348.31      7.30 o 
  -9   6   6      197.00      209.09      6.04 o 
  -8   6   6       96.48       97.33      3.77 o 
  -7   6   6       84.30       87.24      3.36 o 
  -6   6   6      321.36      339.02      7.34 o 
  -5   6   6     1167.48     1214.57     20.20 o 
  -4   6   6       21.87       29.14      2.22 o 
  -3   6   6       35.37       33.98      1.89 o 
  -2   6   6     1081.02     1109.19     18.51 o 
  -1   6   6      219.26      219.27      7.20 o 
   0   6   6       88.56       88.82      4.24 o 
   1   6   6      100.15      100.71      3.21 o 
   2   6   6      272.03      286.66      9.36 o 
   3   6   6       39.93       40.88      2.58 o 
  -9   7   6       41.90       38.90      3.53 o 
  -8   7   6      120.05      114.58      5.05 o 
  -7   7   6       83.67       77.93      3.33 o 
  -6   7   6      353.15      346.97      9.06 o 
  -5   7   6       88.41       84.85      3.76 o 
  -4   7   6       17.75       16.77      1.79 o 
  -3   7   6       67.15       64.43      2.56 o 
  -2   7   6      296.38      293.39      6.49 o 
  -1   7   6      226.03      227.12      5.01 o 
   0   7   6      388.68      396.25      7.43 o 
   1   7   6        3.62        2.52      1.09 o 
   2   7   6       74.76       79.04      5.62 o 
  -8   8   6      175.32      172.21      6.97 o 
  -7   8   6        0.41        0.17      1.23 o 
  -6   8   6       29.89       29.70      2.20 o 
  -5   8   6        1.93        2.29      1.07 o 
  -4   8   6       39.43       39.51      2.27 o 
  -3   8   6      361.36      370.85      9.77 o 
  -2   8   6       73.79       76.94      3.05 o 
  -1   8   6      412.99      400.15      7.67 o 
   0   8   6        1.60        1.26      1.02 o 
   1   8   6      183.94      179.47      4.90 o 
  -7   9   6      151.57      140.32      5.41 o 
  -6   9   6        0.50        0.06      1.22 o 
  -5   9   6      104.48       98.73      4.05 o 
  -4   9   6      115.76      118.99      3.89 o 
  -3   9   6      567.87      539.97     10.77 o 
  -2   9   6      135.21      131.82      3.85 o 
  -1   9   6       82.12       84.23      3.05 o 
   0  -9   7        0.84       -1.73      1.64 o 
   1  -9   7       44.05       40.03      5.71 o 
   2  -9   7        8.10       11.39      2.62 o 
   3  -9   7        1.15        1.34      1.24 o 
   4  -9   7       17.81       13.07      1.65 o 
   5  -9   7        0.51       -0.35      1.31 o 
  -2  -8   7        0.32       -0.56      1.33 o 
  -1  -8   7        1.43        1.32      1.54 o 
   0  -8   7       95.86       89.10      4.64 o 
   1  -8   7       87.31       93.48      7.06 o 
   2  -8   7       17.23       18.16      1.83 o 
   3  -8   7       11.22       14.36      1.52 o 
   4  -8   7        5.32        3.26      1.09 o 
   5  -8   7        4.87        2.28      1.07 o 
   6  -8   7      238.35      237.10      7.47 o 
   7  -8   7        0.17       -1.96      1.40 o 
  -3  -7   7       53.26       53.62      3.53 o 
  -2  -7   7        1.34        0.78      1.50 o 
  -1  -7   7        8.13        6.85      1.52 o 
   0  -7   7       29.44       30.07      2.26 o 
   1  -7   7      196.09      192.68      6.30 o 
   2  -7   7       39.19       38.35      2.37 o 
   3  -7   7       30.57       37.30      4.23 o 
   4  -7   7      358.26      361.34     11.39 o 
   5  -7   7      105.03      102.79      4.07 o 
   6  -7   7       51.99       50.42      6.28 o 
   7  -7   7        5.17        7.10      1.85 o 
  -5  -6   7      378.55      362.52      9.08 o 
  -4  -6   7      269.86      269.01      7.22 o 
  -3  -6   7        0.04        1.38      1.24 o 
  -2  -6   7        0.22        0.36      1.09 o 
  -1  -6   7      347.03      345.65      7.61 o 
   0  -6   7      104.07      102.13      3.55 o 
   1  -6   7       89.82       91.24      3.91 o 
   2  -6   7       24.19       27.94      2.27 o 
   3  -6   7      152.27      158.34      4.21 o 
   4  -6   7        3.00        2.95      0.95 o 
   5  -6   7      126.87      127.51      6.12 o 
   6  -6   7       30.40       29.66      4.51 o 
   7  -6   7       48.31       44.61      3.59 o 
   8  -6   7      117.44      110.89      5.32 o 
  -5  -5   7        0.81        0.96      1.40 o 
  -4  -5   7       59.78       59.97      3.47 o 
  -3  -5   7      136.81      130.69      4.29 o 
  -2  -5   7      369.26      371.74      7.94 o 
  -1  -5   7        0.42       -0.23      0.83 o 
   0  -5   7      128.72      124.51      3.60 o 
   1  -5   7      409.22      420.93      6.57 o 
   2  -5   7        9.31        8.70      1.71 o 
   3  -5   7      988.25     1026.69     17.16 o 
   4  -5   7      265.29      266.30      5.94 o 
   5  -5   7        0.41        0.02      1.06 o 
   6  -5   7       55.94       49.15      5.42 o 
   7  -5   7       53.69       52.47      3.89 o 
   8  -5   7      197.87      195.45      7.11 o 
  -6  -4   7       26.48       27.91      2.30 o 
  -5  -4   7      214.37      217.76      7.07 o 
  -4  -4   7      176.99      178.20      4.33 o 
  -3  -4   7       22.17       23.46      1.65 o 
  -2  -4   7     1184.07     1239.78     17.72 o 
  -1  -4   7      360.98      360.30      8.57 o 
   0  -4   7       31.27       30.76      3.25 o 
   1  -4   7      461.09      470.96     10.41 o 
   2  -4   7      198.85      180.69      4.90 o 
   3  -4   7      363.28      364.16      9.89 o 
   4  -4   7       18.59       20.75      1.67 o 
   5  -4   7      888.90      873.21     14.32 o 
   6  -4   7       41.91       45.40      3.39 o 
   7  -4   7        6.32        4.93      1.14 o 
   8  -4   7      269.91      248.76      7.57 o 
  -7  -3   7      253.95      263.07      7.35 o 
  -6  -3   7       95.01      100.75      3.04 o 
  -5  -3   7      207.61      216.80      4.72 o 
  -4  -3   7       41.01       37.44      1.39 o 
  -3  -3   7     1499.60     1515.11     19.18 o 
  -2  -3   7      212.60      222.44      3.85 o 
  -1  -3   7      208.48      201.34      4.27 o 
   0  -3   7      708.92      693.50     25.96 o 
   1  -3   7     1072.86     1046.76     16.44 o 
   2  -3   7      394.05      417.56      6.34 o 
   3  -3   7      641.70      612.88      8.97 o 
   4  -3   7       26.87       24.82      1.57 o 
   5  -3   7      167.80      165.75      4.12 o 
   6  -3   7      202.28      201.99      7.40 o 
   7  -3   7      629.11      639.65     14.56 o 
   8  -3   7        1.61        4.18      1.61 o 
  -8  -2   7      139.77      129.94      3.91 o 
  -7  -2   7       24.90       25.87      3.51 o 
  -6  -2   7        2.50        0.86      0.89 o 
  -5  -2   7     1132.44     1151.65     15.05 o 
  -4  -2   7       10.49       15.16      1.05 o 
  -3  -2   7      486.05      528.31      9.66 o 
  -2  -2   7       45.89       31.99      1.53 o 
  -1  -2   7     2328.81     2431.87     28.95 o 
   0  -2   7      916.25      959.97     15.73 o 
   1  -2   7      172.95      147.76      3.12 o 
   2  -2   7     1318.43     1330.57     15.97 o 
   3  -2   7      427.95      404.10      5.16 o 
   4  -2   7     1460.89     1471.10     17.78 o 
   5  -2   7        0.34        4.40      0.81 o 
   6  -2   7       77.97       81.96      3.03 o 
   7  -2   7       40.98       43.13      2.42 o 
   8  -2   7      504.23      524.00     13.32 o 
  -8  -1   7       75.72       81.51      3.12 o 
  -7  -1   7      132.45      134.14      3.77 o 
  -6  -1   7        6.40        6.40      1.26 o 
  -5  -1   7       40.05       43.27      1.60 o 
  -4  -1   7      812.43      823.08     10.72 o 
  -3  -1   7     1079.50     1079.33     12.31 o 
  -2  -1   7      352.98      362.03      4.64 o 
  -1  -1   7      985.97      930.09     11.29 o 
   0  -1   7      563.54      513.98      6.04 o 
   1  -1   7        2.17       -0.05      0.29 o 
   2  -1   7      446.63      411.03      5.05 o 
   3  -1   7      505.34      499.18      5.27 o 
   4  -1   7     1083.07     1052.36     13.18 o 
   5  -1   7       11.01       15.68      1.35 o 
   6  -1   7      729.02      703.52     11.52 o 
   7  -1   7       52.42       48.01      2.62 o 
  -8   0   7      168.76      181.33      4.18 o 
  -7   0   7       23.95       17.59      1.32 o 
  -6   0   7      540.84      522.32      7.07 o 
  -5   0   7        4.00        3.71      0.80 o 
  -4   0   7        1.42       -0.12      0.40 o 
  -3   0   7      128.53       97.23      1.89 o 
  -2   0   7     1956.34     2030.27     27.20 o 
  -1   0   7        0.36        0.70      0.32 o 
   0   0   7      234.72      189.50      3.53 o 
   1   0   7     2124.07     2232.58     25.65 o 
   2   0   7      360.28      334.19      3.73 o 
   3   0   7        6.83       10.32      0.72 o 
   4   0   7        0.14        3.78      0.91 o 
   5   0   7      352.00      355.34      6.36 o 
   6   0   7       15.47       12.93      1.48 o 
   7   0   7      172.89      178.86      7.58 o 
  -9   1   7        0.80        0.38      1.00 o 
  -8   1   7       13.83       14.57      1.31 o 
  -7   1   7      351.00      343.27      5.33 o 
  -6   1   7       62.50       71.48      1.98 o 
  -5   1   7      524.36      504.88      6.05 o 
  -4   1   7      337.71      300.88      7.43 o 
  -3   1   7       11.72        8.98      0.94 o 
  -2   1   7       35.58       28.16      0.87 o 
  -1   1   7      195.14      252.26      3.37 o 
   0   1   7       11.23        9.43      0.61 o 
   1   1   7      354.78      344.63      4.62 o 
   2   1   7     1154.19     1128.36     12.62 o 
   3   1   7      976.08      947.22     10.19 o 
   4   1   7        3.27        3.58      0.67 o 
   5   1   7      205.38      188.84      4.22 o 
   6   1   7      285.73      297.05      8.43 o 
   7   1   7       12.94       13.04      3.53 o 
  -9   2   7      263.23      270.41      4.94 o 
  -8   2   7        9.36       12.39      1.21 o 
  -7   2   7       11.24        7.92      1.00 o 
  -6   2   7       81.90       73.68      2.68 o 
  -5   2   7      297.31      306.14      4.08 o 
  -4   2   7        0.26       -0.09      0.34 o 
  -3   2   7      193.61      210.74      3.01 o 
  -2   2   7       25.77       16.37      0.87 o 
  -1   2   7        4.34       10.14      0.85 o 
   0   2   7     1150.02     1236.08     19.44 o 
   1   2   7      442.00      432.85      5.56 o 
   2   2   7       10.70        9.34      0.94 o 
   3   2   7        1.44        3.00      0.69 o 
   4   2   7      417.09      425.14      7.05 o 
   5   2   7      170.40      184.21      4.92 o 
   6   2   7        1.76       -0.35      1.30 o 
  -9   3   7        3.26        8.60      1.27 o 
  -8   3   7       25.62       22.66      1.91 o 
  -7   3   7        3.37        0.97      0.66 o 
  -6   3   7      272.69      251.56      4.00 o 
  -5   3   7       17.71        8.88      0.76 o 
  -4   3   7        0.08        1.13      0.44 o 
  -3   3   7      249.42      245.60      5.32 o 
  -2   3   7       84.30       97.48      2.12 o 
  -1   3   7      130.68      135.20      2.41 o 
   0   3   7      469.63      473.02      6.39 o 
   1   3   7      188.40      182.59      3.77 o 
   2   3   7      210.06      219.90      5.07 o 
   3   3   7       56.22       63.69      3.11 o 
   4   3   7        6.40        6.03      0.91 o 
   5   3   7       19.59       22.07      1.62 o 
  -9   4   7       73.06       75.54      3.23 o 
  -8   4   7       11.18       13.21      1.39 o 
  -7   4   7      109.08      102.06      2.40 o 
  -6   4   7        5.13        2.94      0.65 o 
  -5   4   7      618.15      604.86      8.11 o 
  -4   4   7       34.85       31.47      1.88 o 
  -3   4   7       24.62       22.24      1.65 o 
  -2   4   7       10.56       11.24      1.35 o 
  -1   4   7        3.38        3.28      0.73 o 
   0   4   7       94.11       98.50      3.10 o 
   1   4   7      961.27      966.18     14.50 o 
   2   4   7       14.76       15.54      1.48 o 
   3   4   7       14.53       15.09      1.56 o 
   4   4   7      113.36      119.29      3.77 o 
   5   4   7       41.02       42.09      3.09 o 
  -9   5   7       99.81      104.53      3.65 o 
  -8   5   7      108.12      108.10      3.12 o 
  -7   5   7        4.23        4.95      1.39 o 
  -6   5   7        0.77        1.83      0.96 o 
  -5   5   7       54.71       57.89      4.17 o 
  -4   5   7       89.07       88.61      2.92 o 
  -3   5   7       56.35       51.07      2.19 o 
  -2   5   7        6.99        8.16      0.97 o 
  -1   5   7        0.38        0.46      0.74 o 
   0   5   7       79.13       81.63      2.84 o 
   1   5   7       73.23       71.65      2.63 o 
   2   5   7      155.12      149.92      4.05 o 
   3   5   7        9.46       10.84      1.50 o 
   4   5   7        0.38        0.00      1.17 o 
  -9   6   7        3.66        6.50      1.63 o 
  -8   6   7       46.59       44.16      2.94 o 
  -7   6   7      104.90       95.93      3.60 o 
  -6   6   7       25.20       29.41      2.14 o 
  -5   6   7       78.27       84.08      4.00 o 
  -4   6   7       46.95       43.82      2.25 o 
  -3   6   7       13.23       10.33      1.24 o 
  -2   6   7        1.96        2.75      1.26 o 
  -1   6   7      169.10      165.93      4.50 o 
   0   6   7      740.42      738.01     11.94 o 
   1   6   7        4.71        2.65      1.04 o 
   2   6   7        4.79        4.23      1.22 o 
   3   6   7       37.72       35.92      2.52 o 
  -8   7   7        0.87        0.31      1.35 o 
  -7   7   7        3.36        2.40      1.26 o 
  -6   7   7       19.78       21.64      1.95 o 
  -5   7   7      672.19      673.32     12.53 o 
  -4   7   7        0.25       -0.06      0.84 o 
  -3   7   7      286.39      272.11      6.25 o 
  -2   7   7       29.13       24.94      1.90 o 
  -1   7   7      123.89      133.26      3.70 o 
   0   7   7       85.38       87.28      5.87 o 
   1   7   7        0.34        0.55      1.07 o 
   2   7   7        0.58        0.07      1.14 o 
  -8   8   7      101.14       95.28     11.60 o 
  -7   8   7      314.78      316.39      9.04 o 
  -6   8   7      149.25      145.81      4.56 o 
  -5   8   7        2.01        2.57      1.31 o 
  -4   8   7        0.10        0.10      0.93 o 
  -3   8   7      156.46      159.45      4.61 o 
  -2   8   7       88.45       91.60      3.47 o 
  -1   8   7      134.33      134.34      3.94 o 
   0   8   7       10.84        5.59      1.22 o 
  -6   9   7      252.52      247.44      8.76 o 
  -5   9   7       35.62       33.53      2.41 o 
  -4   9   7       53.52       55.06      2.89 o 
  -3   9   7        8.71        6.64      1.42 o 
  -2   9   7       72.01       71.67      3.09 o 
   0  -9   8        5.45        5.48      3.09 o 
   1  -9   8       62.00       58.01      3.27 o 
   2  -9   8        1.85        0.65      1.20 o 
   3  -9   8      153.93      158.74      4.74 o 
   4  -9   8       23.58       22.64      3.02 o 
   5  -9   8        0.50        0.38      1.15 o 
  -2  -8   8       62.70       64.94      3.89 o 
  -1  -8   8        0.12        0.18      1.68 o 
   0  -8   8      330.38      319.26      9.54 o 
   1  -8   8        0.55        2.36      1.14 o 
   2  -8   8        6.52        5.95      1.33 o 
   3  -8   8        2.22        0.89      1.54 o 
   4  -8   8      203.33      195.98      5.65 o 
   5  -8   8       79.16       82.15      3.44 o 
   6  -8   8       15.97       12.58      2.16 o 
  -3  -7   8        1.56        0.78      1.45 o 
  -2  -7   8        0.21        0.27      1.30 o 
  -1  -7   8       15.84       16.97      3.08 o 
   0  -7   8       12.59       14.25      2.21 o 
   1  -7   8        2.83        3.12      1.02 o 
   2  -7   8      136.21      137.08      4.63 o 
   3  -7   8      505.73      503.47      9.97 o 
   4  -7   8        2.59        2.44      1.04 o 
   5  -7   8       20.82       19.64      1.93 o 
   6  -7   8      123.67      122.82      6.81 o 
   7  -7   8       22.95       21.00      4.35 o 
  -4  -6   8        7.31        3.38      1.86 o 
  -3  -6   8       25.84       25.98      2.56 o 
  -2  -6   8       22.32       23.98      3.26 o 
  -1  -6   8       48.64       45.17      2.74 o 
   0  -6   8       25.15       22.34      2.12 o 
   1  -6   8       24.38       27.94      1.76 o 
   2  -6   8        8.79        7.09      2.69 o 
   3  -6   8       73.61       71.66      2.83 o 
   4  -6   8        8.88        7.37      1.72 o 
   5  -6   8       19.89       20.44      2.15 o 
   6  -6   8       25.22       24.36      2.72 o 
   7  -6   8       92.26       90.68      4.63 o 
  -5  -5   8        0.07       -0.31      1.33 o 
  -4  -5   8        1.71        1.03      1.25 o 
  -3  -5   8       75.79       73.84      3.57 o 
  -2  -5   8        4.48        4.59      1.25 o 
  -1  -5   8        7.03        5.72      1.17 o 
   0  -5   8       20.14       17.09      1.59 o 
   1  -5   8        8.78       10.55      2.51 o 
   2  -5   8      238.72      238.98      6.33 o 
   3  -5   8        1.33        0.92      0.84 o 
   4  -5   8        7.57        7.33      1.24 o 
   5  -5   8       32.01       27.63      2.59 o 
   6  -5   8       70.76       73.11      3.90 o 
   7  -5   8        0.86        0.57      1.51 o 
  -6  -4   8        2.70        2.13      1.32 o 
  -5  -4   8       62.61       64.31      2.94 o 
  -4  -4   8       58.50       55.36      2.24 o 
  -3  -4   8       41.46       48.69      3.64 o 
  -2  -4   8        1.43       -0.12      0.86 o 
  -1  -4   8        4.19        5.20      1.07 o 
   0  -4   8        9.54       11.11      1.58 o 
   1  -4   8       40.82       42.21      1.94 o 
   2  -4   8       47.99       54.98      2.28 o 
   3  -4   8      161.29      169.60      4.32 o 
   4  -4   8       81.73       78.67      2.14 o 
   5  -4   8       68.10       59.31      2.27 o 
   6  -4   8       35.29       28.33      1.90 o 
   7  -4   8        0.86        2.38      2.72 o 
   8  -4   8      117.55      122.20      4.74 o 
  -7  -3   8        3.78        1.38      2.62 o 
  -6  -3   8        0.19        0.30      0.84 o 
  -5  -3   8       17.36       18.42      1.35 o 
  -4  -3   8       11.18       10.74      0.88 o 
  -3  -3   8       73.41       67.84      1.68 o 
  -2  -3   8       71.77       75.92      2.28 o 
  -1  -3   8       20.71       19.88      1.57 o 
   0  -3   8        2.43        3.31      0.50 o 
   1  -3   8       27.25       23.59      1.03 o 
   2  -3   8       57.40       64.57      2.78 o 
   3  -3   8        0.17       -0.12      0.52 o 
   4  -3   8       27.53       26.48      1.68 o 
   5  -3   8       38.11       29.09      1.94 o 
   6  -3   8        0.18        0.67      0.90 o 
   7  -3   8       19.08       17.14      2.19 o 
   8  -3   8        0.05        0.92      1.38 o 
  -7  -2   8       90.65       95.96      3.19 o 
  -6  -2   8      319.29      314.24      6.44 o 
  -5  -2   8      126.80      120.22      2.86 o 
  -4  -2   8       58.41       53.57      1.82 o 
  -3  -2   8       96.85       99.62      2.27 o 
  -2  -2   8        0.12        0.24      0.37 o 
  -1  -2   8      328.93      326.83      4.68 o 
   0  -2   8       26.11       20.04      0.96 o 
   1  -2   8       14.05       14.42      1.04 o 
   2  -2   8        0.86        1.31      0.45 o 
   3  -2   8      148.20      137.29      2.63 o 
   4  -2   8      744.16      678.65      9.01 o 
   5  -2   8       10.31       12.46      2.02 o 
   6  -2   8        0.01       -0.20      0.98 o 
   7  -2   8        0.06        0.62      1.19 o 
  -8  -1   8       63.95       56.79      2.85 o 
  -7  -1   8       31.93       30.34      2.07 o 
  -6  -1   8      364.43      357.76      6.71 o 
  -5  -1   8       90.39       96.15      2.40 o 
  -4  -1   8        2.32        3.41      0.66 o 
  -3  -1   8      129.42      127.62      2.33 o 
  -2  -1   8      469.62      452.63      5.66 o 
  -1  -1   8      534.49      544.93      6.46 o 
   0  -1   8      168.06      189.08      2.50 o 
   1  -1   8      752.76      759.72      8.01 o 
   2  -1   8       81.55       72.75      1.57 o 
   3  -1   8      247.99      243.69      3.60 o 
   4  -1   8       76.44       59.63      2.11 o 
   5  -1   8      172.52      184.13      4.08 o 
   6  -1   8        4.22        2.78      1.06 o 
   7  -1   8       21.77       21.11      2.15 o 
  -8   0   8      115.08      121.64      3.33 o 
  -7   0   8      416.85      400.62      6.05 o 
  -6   0   8      109.84      110.13      2.56 o 
  -5   0   8      395.90      396.38      6.63 o 
  -4   0   8      184.18      185.66      3.35 o 
  -3   0   8      294.10      269.36      3.83 o 
  -2   0   8        4.16        3.02      0.42 o 
  -1   0   8      724.20      717.78      7.65 o 
   0   0   8        3.22        9.03      0.56 o 
   1   0   8       79.27       73.07      1.64 o 
   2   0   8      687.46      650.46      6.62 o 
   3   0   8     1249.67     1168.38     12.26 o 
   4   0   8       46.03       41.02      1.95 o 
   5   0   8        5.16        6.86      1.42 o 
   6   0   8      176.87      169.47      4.21 o 
   7   0   8      266.30      282.00      6.94 o 
  -9   1   8       94.69       93.21      3.13 o 
  -8   1   8       11.61       11.09      1.22 o 
  -7   1   8      261.83      264.53      4.51 o 
  -6   1   8       31.15       43.35      1.77 o 
  -5   1   8        9.41       15.40      1.10 o 
  -4   1   8      146.14      145.22      2.54 o 
  -3   1   8     2449.12     2278.57     25.39 o 
  -2   1   8     1473.88     1444.35     14.68 o 
  -1   1   8      116.92      132.78      2.21 o 
   0   1   8      449.30      466.44      6.11 o 
   1   1   8     1508.08     1510.69     13.55 o 
   2   1   8       28.66       32.29      1.25 o 
   3   1   8       56.80       51.34      1.58 o 
   4   1   8      259.04      280.07      5.29 o 
   5   1   8      259.51      255.92      5.98 o 
   6   1   8        4.11        2.85      1.66 o 
  -9   2   8        5.18        4.03      1.08 o 
  -8   2   8      312.46      302.38      5.10 o 
  -7   2   8      299.16      302.86      4.88 o 
  -6   2   8        2.25        2.28      0.63 o 
  -5   2   8      750.43      713.84      8.10 o 
  -4   2   8     1584.94     1547.57     18.48 o 
  -3   2   8        5.48        7.36      0.69 o 
  -2   2   8      150.57      169.72      2.67 o 
  -1   2   8     1220.59     1105.59     13.69 o 
   0   2   8      111.47      106.15      2.24 o 
   1   2   8       28.49       27.18      1.18 o 
   2   2   8        1.54        3.10      0.78 o 
   3   2   8      186.18      193.08      3.69 o 
   4   2   8        5.04        6.11      0.94 o 
   5   2   8      256.73      250.61      7.25 o 
   6   2   8      774.60      792.32     17.60 o 
  -9   3   8      295.30      319.33      6.07 o 
  -8   3   8       36.84       34.78      1.96 o 
  -7   3   8      151.51      184.50      3.48 o 
  -6   3   8       30.99       38.29      1.55 o 
  -5   3   8      704.41      688.24      8.50 o 
  -4   3   8      773.90      719.59      8.67 o 
  -3   3   8      819.33      800.79     11.41 o 
  -2   3   8        0.09        0.62      0.43 o 
  -1   3   8       44.08       38.98      1.73 o 
   0   3   8     1011.67     1044.63     13.06 o 
   1   3   8      529.85      501.28     10.16 o 
   2   3   8       77.58       73.28      2.21 o 
   3   3   8      206.11      220.81      4.11 o 
   4   3   8      667.98      682.19      9.83 o 
   5   3   8      154.76      154.46      5.04 o 
  -9   4   8      140.83      145.00      3.67 o 
  -8   4   8       79.41       80.35      2.31 o 
  -7   4   8      208.66      217.74      4.81 o 
  -6   4   8      219.22      209.16      3.60 o 
  -5   4   8     1088.69     1116.40     14.20 o 
  -4   4   8       32.19       38.28      1.86 o 
  -3   4   8       22.73       17.24      1.32 o 
  -2   4   8     1551.61     1555.48     21.68 o 
  -1   4   8      445.72      431.55      7.16 o 
   0   4   8      377.75      369.50      6.67 o 
   1   4   8      128.07      116.24      3.27 o 
   2   4   8      612.28      612.75     10.27 o 
   3   4   8      177.47      177.06      4.55 o 
   4   4   8       52.78       47.81      2.76 o 
  -9   5   8       19.67       17.64      1.83 o 
  -8   5   8      119.58      125.29      3.85 o 
  -7   5   8      100.09       99.44      3.99 o 
  -6   5   8      430.30      420.75      7.63 o 
  -5   5   8       30.33       20.96      1.58 o 
  -4   5   8        3.45        2.69      0.84 o 
  -3   5   8      276.70      262.70      5.09 o 
  -2   5   8      789.85      751.63     11.50 o 
  -1   5   8      285.80      292.36      6.47 o 
   0   5   8      524.56      522.30      8.97 o 
   1   5   8        3.49        5.19      1.54 o 
   2   5   8       50.18       50.93      3.62 o 
   3   5   8      290.52      281.07      8.97 o 
   4   5   8       32.71       29.16      2.38 o 
  -9   6   8       46.19       47.64      3.30 o 
  -8   6   8      257.56      271.05      7.16 o 
  -7   6   8       38.58       33.92      2.84 o 
  -6   6   8        1.45        0.03      0.97 o 
  -5   6   8       22.28       20.00      1.81 o 
  -4   6   8       42.84       41.34      2.35 o 
  -3   6   8      275.66      281.70      5.48 o 
  -2   6   8       65.21       60.21      2.65 o 
  -1   6   8      573.51      559.38     10.84 o 
   0   6   8        1.30        1.36      0.94 o 
   1   6   8      243.25      242.97      5.62 o 
   2   6   8      246.00      260.86      6.08 o 
   3   6   8       22.00       19.35      2.03 o 
  -8   7   8        5.24        7.17      1.62 o 
  -7   7   8      138.61      134.65      5.27 o 
  -6   7   8        0.88        0.86      1.07 o 
  -5   7   8      148.10      139.19      4.95 o 
  -4   7   8      160.22      156.82      4.51 o 
  -3   7   8      766.29      755.86     13.86 o 
  -2   7   8      214.28      203.80      5.38 o 
  -1   7   8       63.84       60.88      2.67 o 
   0   7   8       39.59       39.52      2.44 o 
   1   7   8       66.05       58.51      2.98 o 
  -7   8   8       37.92       34.14      2.66 o 
  -6   8   8       14.89       10.60      1.61 o 
  -5   8   8        1.51        1.45      1.48 o 
  -4   8   8        2.82        3.16      1.19 o 
  -3   8   8        3.22       -0.60      0.99 o 
  -2   8   8       29.25       31.23      2.38 o 
  -1   8   8        6.09        4.58      1.27 o 
   0   8   8       21.31       20.75      1.82 o 
  -6   9   8       22.98       21.94      2.16 o 
  -5   9   8        3.67        3.28      1.30 o 
  -4   9   8       23.30       21.22      2.92 o 
  -3   9   8       38.90       33.91      2.52 o 
   1  -9   9       79.52       82.48      4.02 o 
   2  -9   9       33.41       30.90      2.64 o 
   3  -9   9       21.48       17.99      1.96 o 
   4  -9   9      271.23      256.87      6.66 o 
  -1  -8   9      274.26      267.78      8.90 o 
   0  -8   9       66.00       65.72      5.06 o 
   1  -8   9       21.25       20.04      2.19 o 
   2  -8   9       25.45       34.72      5.55 o 
   3  -8   9       77.66       79.61      3.78 o 
   4  -8   9        1.24        1.00      1.07 o 
   5  -8   9       10.38       11.01      1.71 o 
   6  -8   9       74.37       72.86      4.37 o 
  -3  -7   9       45.43       49.56      3.46 o 
  -2  -7   9      272.50      258.65      6.91 o 
  -1  -7   9        9.79        8.10      2.11 o 
   0  -7   9       37.88       42.04      3.52 o 
   1  -7   9      222.95      224.57      6.51 o 
   2  -7   9       16.88       15.66      2.79 o 
   3  -7   9      399.31      410.76      8.70 o 
   4  -7   9      154.32      155.43      4.65 o 
   5  -7   9        0.80       -0.12      1.05 o 
   6  -7   9        8.81        6.21      1.89 o 
  -4  -6   9      187.37      180.38      5.82 o 
  -3  -6   9        7.48        5.70      1.70 o 
  -2  -6   9      467.23      484.74     10.13 o 
  -1  -6   9      101.21      110.56      6.20 o 
   0  -6   9      131.52      130.33      7.82 o 
   1  -6   9      257.03      281.67      8.59 o 
   2  -6   9       68.71       69.39      3.23 o 
   3  -6   9      333.74      340.35     13.82 o 
   4  -6   9       75.23       71.99      5.21 o 
   5  -6   9      739.08      731.07     13.67 o 
   6  -6   9        5.54        4.96      1.74 o 
   7  -6   9        1.45        2.97      1.72 o 
  -5  -5   9       95.32       78.60      4.16 o 
  -4  -5   9        0.29       -0.89      1.18 o 
  -3  -5   9      619.96      610.05     13.19 o 
  -2  -5   9      225.56      236.53      9.14 o 
  -1  -5   9       79.94       76.00      3.76 o 
   0  -5   9      355.91      365.02      9.31 o 
   1  -5   9      606.58      615.20     13.34 o 
   2  -5   9       74.59       74.69      6.56 o 
   3  -5   9      344.34      347.25      7.34 o 
   4  -5   9       40.01       40.87      2.55 o 
   5  -5   9      280.39      274.18      7.91 o 
   6  -5   9       80.06       80.08      4.24 o 
   7  -5   9      463.54      471.55     12.39 o 
  -6  -4   9       23.91       13.02      2.68 o 
  -5  -4   9      614.30      622.57     15.83 o 
  -4  -4   9        1.29        1.28      1.14 o 
  -3  -4   9       80.70       91.07      9.94 o 
  -2  -4   9       28.83       25.66      2.58 o 
  -1  -4   9     1215.53     1298.63     26.65 o 
   0  -4   9      201.34      231.38      4.99 o 
   1  -4   9       69.94       64.70      3.57 o 
   2  -4   9      837.75      863.79     14.82 o 
   3  -4   9      329.89      329.08      6.94 o 
   4  -4   9      508.48      512.73      8.04 o 
   5  -4   9        6.37        1.59      0.85 o 
   6  -4   9      115.56      105.83      3.38 o 
   7  -4   9        3.03        4.65      1.40 o 
  -7  -3   9       42.29       45.15      4.83 o 
  -6  -3   9       10.97       11.54      1.27 o 
  -5  -3   9       70.87       67.70      2.14 o 
  -4  -3   9      317.17      325.89      5.51 o 
  -3  -3   9      547.50      538.98      8.53 o 
  -2  -3   9       55.14       57.62      1.84 o 
  -1  -3   9      251.20      250.79      4.44 o 
   0  -3   9       78.49       68.12      1.77 o 
   1  -3   9       20.64       16.71      0.97 o 
   2  -3   9       55.44       53.36      1.78 o 
   3  -3   9      480.72      467.63      7.36 o 
   4  -3   9      874.77      847.65     14.06 o 
   5  -3   9        0.31       -0.27      0.80 o 
   6  -3   9      458.59      430.03     10.58 o 
   7  -3   9      117.57      119.68      4.87 o 
  -7  -2   9        8.78        8.29      1.34 o 
  -6  -2   9      152.49      150.96      3.50 o 
  -5  -2   9        0.37       -0.45      0.68 o 
  -4  -2   9       51.47       51.83      1.84 o 
  -3  -2   9       63.29       62.62      2.41 o 
  -2  -2   9      556.72      580.31     10.46 o 
  -1  -2   9       24.92       14.52      1.03 o 
   0  -2   9       61.80       53.81      1.66 o 
   1  -2   9     1185.17     1184.26     16.02 o 
   2  -2   9      326.62      314.98      5.78 o 
   3  -2   9       24.39       22.11      1.58 o 
   4  -2   9        0.40       -0.02      0.66 o 
   5  -2   9      362.76      379.03     10.08 o 
   6  -2   9       54.90       63.54      3.08 o 
   7  -2   9       61.77       61.16      3.39 o 
  -8  -1   9        3.64        5.31      1.35 o 
  -7  -1   9      196.81      194.32      4.26 o 
  -6  -1   9       14.85       17.13      1.41 o 
  -5  -1   9      297.85      291.40      4.55 o 
  -4  -1   9      109.05       99.24      3.62 o 
  -3  -1   9       22.43       18.41      1.01 o 
  -2  -1   9       24.02       27.72      1.86 o 
  -1  -1   9      184.82      212.17      2.88 o 
   0  -1   9       38.05       35.70      1.28 o 
   1  -1   9      563.75      544.18      7.24 o 
   2  -1   9      765.72      743.56      8.04 o 
   3  -1   9      599.17      599.22      7.96 o 
   4  -1   9       11.36       13.62      1.25 o 
   5  -1   9       85.33       71.94      3.21 o 
   6  -1   9      212.09      236.96     14.83 o 
   7  -1   9       36.10       42.11      2.91 o 
  -8   0   9       33.69       34.89      2.10 o 
  -7   0   9        2.38        2.69      0.87 o 
  -6   0   9      105.20       99.41      2.45 o 
  -5   0   9      170.50      171.96      3.17 o 
  -4   0   9       63.74       56.06      2.23 o 
  -3   0   9       22.03       22.36      1.27 o 
  -2   0   9        9.02        6.28      0.52 o 
  -1   0   9       10.82       13.84      0.68 o 
   0   0   9      493.10      528.14      6.56 o 
   1   0   9      343.87      338.24      4.48 o 
   2   0   9      184.51      172.91      2.60 o 
   3   0   9        2.18        2.94      0.78 o 
   4   0   9      285.33      296.34      5.48 o 
   5   0   9      200.38      208.05      5.26 o 
   6   0   9       16.27       16.96      1.92 o 
  -9   1   9        4.58        8.99      1.41 o 
  -8   1   9        9.79       11.22      1.26 o 
  -7   1   9       42.49       36.11      1.78 o 
  -6   1   9      110.76       99.20      2.59 o 
  -5   1   9        0.71        0.09      0.55 o 
  -4   1   9       28.74       29.23      1.18 o 
  -3   1   9      122.73      113.33      2.11 o 
  -2   1   9       56.90       59.76      1.69 o 
  -1   1   9      107.72      104.85      1.99 o 
   0   1   9      227.93      228.24      3.35 o 
   1   1   9      126.92      117.73      2.71 o 
   2   1   9       47.64       51.92      1.74 o 
   3   1   9       99.40      115.87      2.44 o 
   4   1   9        0.02       -1.28      0.85 o 
   5   1   9        0.16       -1.03      0.99 o 
   6   1   9       71.38       74.96      4.26 o 
  -9   2   9      134.78      138.36      3.44 o 
  -8   2   9        8.83       10.03      1.21 o 
  -7   2   9       91.94       84.84      2.63 o 
  -6   2   9       13.12       14.73      1.11 o 
  -5   2   9      522.25      501.90      6.12 o 
  -4   2   9       54.48       49.23      1.36 o 
  -3   2   9       26.01       22.85      0.97 o 
  -2   2   9        2.06        0.68      0.46 o 
  -1   2   9       34.14       33.83      1.99 o 
   0   2   9        1.33        0.80      0.37 o 
   1   2   9     1752.34     1636.77     18.34 o 
   2   2   9        8.86        7.80      1.07 o 
   3   2   9        0.22       -0.10      0.67 o 
   4   2   9       33.47       32.43      1.98 o 
   5   2   9       34.45       42.29      3.16 o 
  -9   3   9      110.81      116.29      3.56 o 
  -8   3   9      117.70      120.25      3.26 o 
  -7   3   9        8.58        8.71      0.99 o 
  -6   3   9        0.39        1.30      0.62 o 
  -5   3   9      104.26      112.38      2.34 o 
  -4   3   9      447.66      453.06      6.55 o 
  -3   3   9       44.96       42.18      1.47 o 
  -2   3   9       30.33       29.20      1.27 o 
  -1   3   9       53.47       50.14      1.56 o 
   0   3   9      172.31      171.43      3.10 o 
   1   3   9      164.96      172.03      3.31 o 
   2   3   9      132.98      144.39      3.37 o 
   3   3   9        2.02        2.17      0.78 o 
   4   3   9       16.13       13.98      1.31 o 
   5   3   9       90.37       86.67      3.73 o 
  -9   4   9        1.23        0.56      0.93 o 
  -8   4   9       52.35       53.26      2.06 o 
  -7   4   9      179.01      167.01      3.56 o 
  -6   4   9       58.42       64.00      2.00 o 
  -5   4   9      172.68      172.72      3.32 o 
  -4   4   9       38.26       35.38      1.46 o 
  -3   4   9        1.40        1.20      0.68 o 
  -2   4   9       49.70       44.81      2.03 o 
  -1   4   9      343.89      339.38      6.63 o 
   0   4   9      780.47      718.24     11.36 o 
   1   4   9        4.13        4.86      1.28 o 
   2   4   9        0.13        1.72      1.16 o 
   3   4   9      146.24      146.66      4.20 o 
   4   4   9        0.53       -1.83      1.28 o 
  -9   5   9        6.53        6.43      1.79 o 
  -8   5   9       16.52       14.41      1.70 o 
  -7   5   9        8.63        9.65      1.38 o 
  -6   5   9       37.57       38.78      2.20 o 
  -5   5   9      986.81      976.71     14.88 o 
  -4   5   9       11.70       13.75      1.32 o 
  -3   5   9      452.62      433.12      7.52 o 
  -2   5   9       64.01       62.64      2.30 o 
  -1   5   9      259.15      264.50      6.19 o 
   0   5   9       38.19       40.91      2.30 o 
   1   5   9       45.70       38.66      2.31 o 
   2   5   9       21.33       19.19      1.85 o 
   3   5   9      240.15      247.76      5.92 o 
  -8   6   9      115.07      111.98      5.64 o 
  -7   6   9      594.58      586.56     10.29 o 
  -6   6   9      218.56      224.84      5.64 o 
  -5   6   9        2.05        2.42      0.94 o 
  -4   6   9       37.46       36.31      2.05 o 
  -3   6   9      427.56      426.73      7.61 o 
  -2   6   9       26.35       27.88      2.80 o 
  -1   6   9      116.07      113.62      3.87 o 
   0   6   9        4.87        6.41      1.95 o 
   1   6   9       89.66       76.99      3.57 o 
   2   6   9       47.73       46.79      2.86 o 
  -8   7   9      174.64      186.86      5.05 o 
  -7   7   9       61.75       56.32      2.79 o 
  -6   7   9      226.62      219.50      5.78 o 
  -5   7   9      143.76      153.62      4.07 o 
  -4   7   9        0.91        0.00      0.87 o 
  -3   7   9       10.50       14.41      1.71 o 
  -2   7   9      167.95      172.05      5.01 o 
  -1   7   9       25.07       27.80      2.10 o 
   0   7   9      120.17      116.48      3.83 o 
   1   7   9      115.09      122.36      4.07 o 
  -7   8   9      112.63      118.02      3.87 o 
  -6   8   9       13.86        7.89      2.41 o 
  -5   8   9      236.58      247.35      5.60 o 
  -4   8   9      112.61      107.25      3.94 o 
  -3   8   9      110.45      103.90      3.87 o 
  -2   8   9        3.59        3.16      1.26 o 
  -1   8   9       91.47       91.90      3.44 o 
  -1  -8  10       36.34       28.48      7.23 o 
   0  -8  10        4.09        1.71      2.51 o 
   1  -8  10        1.12        2.38      1.33 o 
   2  -8  10       11.84       10.58      3.02 o 
   3  -8  10       11.92        6.44      1.75 o 
   4  -8  10        8.72        6.05      1.72 o 
   5  -8  10       19.57       20.91      2.29 o 
  -3  -7  10       24.21       20.49      2.51 o 
  -2  -7  10       18.86       20.52      2.36 o 
  -1  -7  10       17.81       14.91      3.78 o 
   0  -7  10        8.62        7.29      2.73 o 
   1  -7  10       35.16       40.15      6.21 o 
   2  -7  10       23.20       21.26      2.23 o 
   3  -7  10        1.24        1.29      1.10 o 
   4  -7  10        0.20       -0.97      1.01 o 
   5  -7  10        0.48        0.76      1.19 o 
   6  -7  10       12.33       14.30      3.80 o 
  -4  -6  10       68.24       63.96      5.38 o 
  -3  -6  10        3.78        2.00      1.47 o 
  -2  -6  10        7.13        4.81      1.88 o 
  -1  -6  10        9.34       12.71      2.19 o 
   0  -6  10       38.24       33.55      2.86 o 
   1  -6  10        7.26        5.27      1.36 o 
   2  -6  10        5.00        5.37      1.37 o 
   3  -6  10       93.42       95.85      3.56 o 
   4  -6  10        8.38        6.21      1.41 o 
   5  -6  10      111.28      100.85      3.86 o 
   6  -6  10        4.29        4.77      2.68 o 
  -5  -5  10       45.40       51.48      8.00 o 
  -4  -5  10       28.21       23.06      2.98 o 
  -3  -5  10       31.64       34.21      3.34 o 
  -2  -5  10       59.89       53.81      3.79 o 
  -1  -5  10       35.64       33.45      3.05 o 
   0  -5  10        2.03        3.22      1.20 o 
   1  -5  10        8.94        9.39      1.56 o 
   2  -5  10       72.52       85.68      3.75 o 
   3  -5  10        1.78        2.29      1.01 o 
   4  -5  10       67.87       62.47      3.02 o 
   5  -5  10       56.94       58.16      3.93 o 
   6  -5  10        6.42        8.83      2.41 o 
   7  -5  10        6.67        5.41      2.06 o 
  -6  -4  10      217.80      195.60     12.41 o 
  -5  -4  10       26.62       27.98      3.33 o 
  -4  -4  10       91.99       90.98      3.77 o 
  -3  -4  10       54.67       55.91      5.51 o 
  -2  -4  10        9.96        9.48      3.30 o 
  -1  -4  10      123.36      128.55      4.76 o 
   0  -4  10       81.72       75.89      3.08 o 
   1  -4  10        7.46        8.16      1.43 o 
   2  -4  10        4.42        3.21      1.65 o 
   3  -4  10      323.66      315.21      5.41 o 
   4  -4  10      748.52      712.27     10.71 o 
   5  -4  10       23.31       24.48      1.77 o 
   6  -4  10        0.64        0.69      0.93 o 
   7  -4  10       20.20       19.84      2.20 o 
  -7  -3  10       11.77       10.46      2.63 o 
  -6  -3  10      239.63      244.64      5.96 o 
  -5  -3  10       43.26       45.97      4.11 o 
  -4  -3  10        4.21        5.34      0.94 o 
  -3  -3  10       17.97       17.54      1.36 o 
  -2  -3  10      587.39      580.19      9.04 o 
  -1  -3  10      488.96      510.20      8.18 o 
   0  -3  10      108.12      117.43      2.56 o 
   1  -3  10      533.50      540.52      9.22 o 
   2  -3  10      256.91      265.64      6.16 o 
   3  -3  10      162.36      160.41      4.51 o 
   4  -3  10       41.74       35.25      2.08 o 
   5  -3  10      206.70      211.66      5.15 o 
   6  -3  10       21.38       23.03      2.43 o 
   7  -3  10       11.24        9.27      1.85 o 
  -7  -2  10      265.59      271.11      5.90 o 
  -6  -2  10      148.79      147.85      3.51 o 
  -5  -2  10      171.76      170.90      4.04 o 
  -4  -2  10      183.88      174.58      3.50 o 
  -3  -2  10      508.53      504.18      8.20 o 
  -2  -2  10        3.45        5.01      0.86 o 
   0  -2  10       66.00       53.02      1.76 o 
   1  -2  10       80.09       77.56      1.74 o 
   2  -2  10      467.92      460.58      7.24 o 
   3  -2  10      593.39      576.17      8.79 o 
   4  -2  10        1.41        1.02      0.93 o 
   5  -2  10        8.10        7.43      1.31 o 
   6  -2  10      229.62      229.35      7.00 o 
   7  -2  10      461.91      473.38      9.86 o 
  -8  -1  10       54.16       56.16      2.88 o 
  -7  -1  10       44.58       46.29      2.34 o 
  -6  -1  10       24.02       25.20      1.68 o 
  -5  -1  10       14.74       17.34      1.20 o 
  -4  -1  10      307.40      312.69      4.65 o 
  -3  -1  10     1636.46     1568.32     17.65 o 
  -2  -1  10     1024.80      989.77     11.25 o 
  -1  -1  10       38.01       40.42      1.48 o 
   0  -1  10      137.55      144.71      2.49 o 
   1  -1  10     1468.40     1500.94     16.46 o 
   2  -1  10        7.96        4.83      0.73 o 
   3  -1  10       38.49       36.37      1.83 o 
   4  -1  10      251.96      271.44      6.00 o 
   5  -1  10      508.04      503.99     15.79 o 
   6  -1  10       46.00       57.94      3.80 o 
  -8   0  10      196.14      205.06      4.66 o 
  -7   0  10      185.81      181.04      4.00 o 
  -6   0  10       27.08       30.02      1.59 o 
  -5   0  10      576.21      558.30      7.43 o 
  -4   0  10     1505.01     1506.77     17.19 o 
  -3   0  10        0.04        0.53      0.45 o 
  -2   0  10       28.81       27.97      1.01 o 
  -1   0  10     1614.40     1529.48     14.52 o 
   0   0  10      225.52      210.81      2.58 o 
   1   0  10       26.33       29.30      1.07 o 
   2   0  10       61.84       50.25      1.67 o 
   3   0  10      499.84      509.13      9.29 o 
   4   0  10        4.54        6.49      1.22 o 
   5   0  10      206.54      216.04     15.79 o 
   6   0  10      868.47      974.89     20.43 o 
  -8   1  10       72.26       67.54      2.46 o 
  -7   1  10      139.32      152.20      3.31 o 
  -6   1  10       52.35       56.73      2.09 o 
  -5   1  10      725.37      699.53      8.89 o 
  -4   1  10      351.56      310.66      4.17 o 
  -3   1  10      385.31      377.08      4.70 o 
  -2   1  10       25.88       29.70      1.10 o 
  -1   1  10      320.45      293.32      4.13 o 
   0   1  10      766.96      801.17      9.43 o 
   1   1  10      781.45      733.95      8.10 o 
   2   1  10       41.43       35.53      1.76 o 
   3   1  10      186.86      202.03      9.12 o 
   4   1  10      799.65      817.43     14.27 o 
   5   1  10      195.32      192.46      5.19 o 
   6   1  10       32.59       41.06      3.45 o 
  -9   2  10       56.36       54.14      2.45 o 
  -8   2  10       47.68       48.48      2.21 o 
  -7   2  10      284.89      288.76      4.85 o 
  -6   2  10       60.44       59.63      1.93 o 
  -5   2  10      511.88      534.29      6.49 o 
  -4   2  10       23.31       29.86      1.21 o 
  -3   2  10       19.17       12.17      0.88 o 
  -2   2  10     1370.60     1366.08     15.30 o 
  -1   2  10      488.31      443.43      5.76 o 
   0   2  10      692.37      659.67      7.70 o 
   1   2  10       97.77       75.82      2.11 o 
   2   2  10      796.86      775.42     11.62 o 
   3   2  10      394.45      428.21      6.67 o 
   4   2  10       12.94        9.46      1.67 o 
   5   2  10      474.87      502.53     12.23 o 
  -9   3  10        0.32        0.50      1.04 o 
  -8   3  10       79.57       89.58      2.86 o 
  -7   3  10       54.13       52.54      2.28 o 
  -6   3  10      340.93      323.86      5.47 o 
  -5   3  10        3.32        0.84      0.64 o 
  -4   3  10       68.00       61.87      1.89 o 
  -3   3  10      504.26      491.58      7.04 o 
  -2   3  10     1292.87     1199.85     15.08 o 
  -1   3  10      318.11      304.46      4.79 o 
   0   3  10      440.67      437.82      6.48 o 
   1   3  10       34.93       45.39      1.82 o 
   2   3  10        7.23        8.96      1.12 o 
   3   3  10      227.92      230.46      4.41 o 
   4   3  10       17.02       11.46      2.02 o 
  -9   4  10       40.07       37.45      2.34 o 
  -8   4  10      258.39      270.48      5.79 o 
  -7   4  10      116.71      112.55      2.89 o 
  -6   4  10       50.74       44.62      1.85 o 
  -5   4  10       50.97       44.11      1.83 o 
  -4   4  10       45.27       35.40      1.46 o 
  -3   4  10      105.42      109.60      3.07 o 
  -2   4  10       17.32       11.59      1.24 o 
  -1   4  10      510.40      499.53      9.72 o 
   0   4  10        2.99        4.61      1.01 o 
   1   4  10      205.44      199.81      4.72 o 
   2   4  10      286.14      317.98      7.68 o 
   3   4  10       49.05       52.01      2.88 o 
   4   4  10       90.61       90.67      3.52 o 
  -9   5  10       28.51       32.80      3.00 o 
  -8   5  10       40.65       54.86      3.01 o 
  -7   5  10       75.96       74.10      2.94 o 
  -6   5  10        2.92        4.49      1.14 o 
  -5   5  10      147.71      131.06      3.62 o 
  -4   5  10      102.86       97.70      3.00 o 
  -3   5  10      690.82      642.39     10.42 o 
  -2   5  10      286.59      268.20      5.40 o 
  -1   5  10       25.16       25.52      3.93 o 
   0   5  10       66.06       68.72      2.88 o 
   1   5  10      134.66      125.13      4.32 o 
   2   5  10       11.16       10.15      1.55 o 
   3   5  10        0.34        0.06      1.18 o 
  -8   6  10       78.62       78.89      4.36 o 
  -7   6  10        4.80        2.34      1.16 o 
  -6   6  10        1.37        0.41      0.99 o 
  -5   6  10        3.41        1.92      0.98 o 
  -4   6  10       23.67       23.14      1.74 o 
  -3   6  10        5.89        4.47      1.03 o 
  -2   6  10        0.02        0.63      1.04 o 
  -1   6  10       42.66       40.17      2.37 o 
   0   6  10       16.45       15.89      1.72 o 
   1   6  10        5.45        7.61      1.66 o 
   2   6  10       10.56       13.57      2.14 o 
  -8   7  10        0.93        0.29      1.16 o 
  -7   7  10       11.81       15.83      2.03 o 
  -6   7  10       10.12        5.62      1.47 o 
  -5   7  10       27.42       24.99      2.47 o 
  -4   7  10        1.09        1.89      1.20 o 
  -3   7  10       38.02       32.18      2.44 o 
  -2   7  10        1.80        4.27      1.30 o 
  -1   7  10        7.49        3.76      1.25 o 
   0   7  10        5.76        3.46      1.33 o 
  -6   8  10        0.22        0.71      1.11 o 
  -5   8  10       23.38       21.08      2.88 o 
  -4   8  10        2.70        1.01      1.21 o 
  -3   8  10       51.00       44.14      3.77 o 
  -2   8  10        7.42        7.87      1.47 o 
   0  -8  11      148.41      137.52      5.58 o 
   1  -8  11      111.94       99.03      6.66 o 
   2  -8  11        8.33       10.43      3.20 o 
   3  -8  11      222.33      223.12      6.17 o 
   4  -8  11       86.40       78.49      3.67 o 
  -2  -7  11      157.75      151.54      9.64 o 
  -1  -7  11       23.85       21.27      4.38 o 
   0  -7  11      117.73      113.74      9.30 o 
   1  -7  11      240.13      236.59      7.16 o 
   2  -7  11        8.70        7.22      1.68 o 
   3  -7  11      111.64      105.90      6.90 o 
   4  -7  11       27.01       27.65      2.44 o 
   5  -7  11      271.53      248.19      6.67 o 
  -4  -6  11        1.81        1.25      1.85 o 
  -3  -6  11        1.38       -0.57      1.73 o 
  -2  -6  11       10.10        9.16      2.29 o 
  -1  -6  11      506.85      497.47     19.21 o 
   0  -6  11       42.59       44.76      3.48 o 
   1  -6  11       12.28       12.36      1.87 o 
   2  -6  11      419.92      420.70     10.49 o 
   3  -6  11      208.52      211.89      6.93 o 
   4  -6  11       74.39       73.02      3.41 o 
   5  -6  11       22.98       17.13      2.42 o 
   6  -6  11      101.23      108.35      8.10 o 
  -5  -5  11       50.76       47.15      4.38 o 
  -4  -5  11      109.54      102.47      6.50 o 
  -3  -5  11      213.53      214.97      8.09 o 
  -2  -5  11        5.12        0.93      1.44 o 
  -1  -5  11       19.58       21.02      6.77 o 
   0  -5  11        0.09       -0.25      1.02 o 
   1  -5  11       25.77       27.43      2.44 o 
   2  -5  11        6.24        5.63      1.27 o 
   3  -5  11      292.20      294.02      6.87 o 
   4  -5  11      488.76      491.71     10.05 o 
   5  -5  11        7.03        5.89      3.47 o 
   6  -5  11      195.04      181.07      6.78 o 
  -6  -4  11       15.24       18.03      3.12 o 
  -5  -4  11        9.47        5.29      2.09 o 
  -4  -4  11       65.13       72.71      3.59 o 
  -3  -4  11        7.54        8.30      1.94 o 
  -2  -4  11       79.99       83.28      4.12 o 
  -1  -4  11       15.73       12.83      1.78 o 
   0  -4  11        8.59        7.94      1.82 o 
   1  -4  11      449.65      450.24     10.58 o 
   2  -4  11      204.65      212.54      5.35 o 
   3  -4  11       26.58       23.13      1.55 o 
   4  -4  11        1.16        0.77      0.72 o 
   5  -4  11      246.62      244.44      7.97 o 
   6  -4  11       77.27       76.52      9.45 o 
  -6  -3  11        0.29        0.99      1.02 o 
  -5  -3  11      133.77      133.74      5.75 o 
  -4  -3  11       15.54       14.10      1.29 o 
  -3  -3  11        4.68        4.81      0.85 o 
  -2  -3  11       80.14       81.40      4.04 o 
  -1  -3  11      111.39      122.12      3.29 o 
   0  -3  11       39.59       35.80      1.52 o 
   1  -3  11      411.70      428.29      7.75 o 
   2  -3  11      342.18      349.67      6.00 o 
   3  -3  11      216.33      210.38      4.26 o 
   4  -3  11       17.55       19.67      1.86 o 
   5  -3  11       14.10        9.64      1.67 o 
   6  -3  11       72.54       75.32      9.56 o 
  -7  -2  11       12.95       15.71      1.91 o 
  -6  -2  11       91.54       83.81      2.98 o 
  -5  -2  11       53.21       51.97      2.41 o 
  -4  -2  11      152.22      149.93      3.68 o 
  -3  -2  11        0.01       -0.10      0.65 o 
  -2  -2  11        1.54        1.54      0.64 o 
  -1  -2  11        6.67        5.72      1.27 o 
   0  -2  11       76.33       76.66      2.14 o 
   1  -2  11      110.02      111.41      2.79 o 
   2  -2  11      489.47      485.86      6.89 o 
   3  -2  11        0.57        0.87      0.74 o 
   4  -2  11      107.79      113.91      5.58 o 
   5  -2  11      131.04      138.49      4.25 o 
   6  -2  11       27.79       24.06      2.18 o 
  -8  -1  11       62.25       63.87      3.09 o 
  -7  -1  11       70.72       70.01      2.76 o 
  -6  -1  11       26.68       24.72      1.69 o 
  -5  -1  11        1.05        1.93      0.75 o 
  -4  -1  11       75.20       74.83      2.02 o 
  -3  -1  11        7.05        7.52      0.80 o 
  -2  -1  11       31.98       32.34      1.35 o 
  -1  -1  11       20.68       21.51      1.11 o 
   0  -1  11       19.47       21.14      1.08 o 
   1  -1  11       81.95       81.50      1.87 o 
   2  -1  11        0.63       -0.59      0.65 o 
   3  -1  11      111.53      121.97      3.24 o 
   4  -1  11        1.05        3.69      1.30 o 
   5  -1  11        4.58        3.66      1.94 o 
   6  -1  11       96.01      100.19      4.61 o 
  -8   0  11        1.60        3.00      1.06 o 
  -7   0  11       60.99       58.02      2.24 o 
  -6   0  11       56.56       58.18      2.11 o 
  -5   0  11      183.12      180.43      3.62 o 
  -4   0  11       88.19       92.24      2.36 o 
  -3   0  11       20.75       20.17      1.04 o 
  -2   0  11        0.09        0.15      0.45 o 
  -1   0  11       22.91       26.58      1.07 o 
   0   0  11       61.37       56.07      1.51 o 
   1   0  11     1784.46     1651.21     25.47 o 
   2   0  11        2.22        3.32      1.47 o 
   3   0  11       11.53       15.21      1.88 o 
   4   0  11        1.77        1.86      1.31 o 
   5   0  11       15.00       20.76      2.43 o 
   6   0  11        0.76        1.52      1.57 o 
  -8   1  11       76.81       82.85      2.64 o 
  -7   1  11        2.17        2.45      0.88 o 
  -6   1  11        2.20        1.12      0.73 o 
  -5   1  11      110.87      112.55      2.54 o 
  -4   1  11      778.21      753.22      9.34 o 
  -3   1  11       18.52       16.67      0.95 o 
  -2   1  11      178.13      168.25      3.34 o 
  -1   1  11      162.56      152.17      2.71 o 
   0   1  11      269.82      271.92      3.76 o 
   1   1  11      162.86      170.70      2.95 o 
   2   1  11       50.61       53.72      2.30 o 
   3   1  11        4.87        3.91      1.08 o 
   4   1  11       91.79       99.64      3.55 o 
   5   1  11      112.17      114.58      6.62 o 
  -8   2  11       46.97       48.15      2.20 o 
  -7   2  11      188.48      185.98      3.72 o 
  -6   2  11      360.18      364.07      5.53 o 
  -5   2  11      228.58      239.48      3.96 o 
  -4   2  11       25.73       21.30      1.20 o 
  -3   2  11        4.51        6.21      0.75 o 
  -2   2  11      297.06      278.35      4.13 o 
  -1   2  11      347.12      323.56      4.62 o 
   0   2  11      545.40      507.86      6.11 o 
   1   2  11        0.42        3.74      0.85 o 
   2   2  11       14.57        9.86      1.18 o 
   3   2  11      239.87      237.80      6.80 o 
   4   2  11       17.69       15.63      2.13 o 
   5   2  11       61.76       64.78      4.25 o 
  -9   3  11        0.28        0.42      1.07 o 
  -8   3  11       72.20       70.22      3.00 o 
  -7   3  11       75.60       79.23      4.21 o 
  -6   3  11       46.04       53.96      2.60 o 
  -5   3  11      920.64      898.12     12.05 o 
  -4   3  11       76.66       83.96      2.28 o 
  -3   3  11      375.73      341.12      5.42 o 
  -2   3  11       63.64       63.76      1.92 o 
  -1   3  11      378.80      391.58      5.93 o 
   0   3  11        0.04        0.29      0.59 o 
   1   3  11      164.15      160.86      3.38 o 
   2   3  11      106.71      106.42      3.01 o 
   3   3  11      419.91      450.49      8.31 o 
   4   3  11       47.52       47.00      2.98 o 
  -8   4  11       81.13       76.99      3.02 o 
  -7   4  11      615.55      622.19      9.23 o 
  -6   4  11      241.40      244.99      4.77 o 
  -5   4  11        0.85        1.31      0.66 o 
  -4   4  11      140.19      143.46      3.20 o 
  -3   4  11      641.81      652.97      8.98 o 
  -2   4  11        7.83        6.75      1.09 o 
  -1   4  11       80.71       88.02      3.92 o 
   0   4  11       87.16       83.56      3.12 o 
   1   4  11      217.79      199.32      4.82 o 
   2   4  11        6.39        6.45      1.60 o 
   3   4  11      281.09      296.39      6.63 o 
  -8   5  11      294.95      306.00      6.81 o 
  -7   5  11       61.73       58.27      2.95 o 
  -6   5  11      121.14      116.09      5.11 o 
  -5   5  11      329.28      346.26      6.81 o 
  -4   5  11       66.50       74.03      2.70 o 
  -3   5  11        5.22        6.32      1.19 o 
  -2   5  11      266.31      271.62      6.53 o 
  -1   5  11      124.43      137.90      4.41 o 
   0   5  11      102.33      100.06      3.39 o 
   1   5  11      172.96      179.42      5.43 o 
   2   5  11      187.20      193.03      5.17 o 
  -8   6  11       17.57       22.49      3.30 o 
  -7   6  11      157.23      166.39      5.07 o 
  -6   6  11       65.19       61.94      3.64 o 
  -5   6  11      298.33      294.14      6.19 o 
  -4   6  11       93.82       91.66      3.13 o 
  -3   6  11      289.22      255.19      6.42 o 
  -2   6  11        0.71        0.49      1.14 o 
  -1   6  11      153.73      143.20      4.15 o 
   0   6  11      212.38      210.58      5.34 o 
   1   6  11      146.44      166.87      5.45 o 
  -7   7  11        3.20        1.17      1.20 o 
  -6   7  11      269.14      272.96      6.18 o 
  -5   7  11      224.72      222.49      5.31 o 
  -4   7  11       18.61       12.07      1.70 o 
  -3   7  11      148.76      143.67      4.72 o 
  -2   7  11      168.74      176.33      5.50 o 
  -1   7  11        4.35        3.59      1.26 o 
   0   7  11        8.46        8.74      1.60 o 
  -6   8  11        6.75        8.99      1.53 o 
  -5   8  11        3.91        1.67      1.94 o 
  -4   8  11      156.39      142.83      5.95 o 
  -3   8  11        6.83        5.84      2.48 o 
   0  -8  12       30.49       30.62      5.67 o 
   1  -8  12        0.10       -1.24      1.19 o 
   2  -8  12        0.02        0.55      1.19 o 
   3  -8  12       32.90       34.73      3.64 o 
  -2  -7  12       20.89       21.02      4.67 o 
  -1  -7  12       44.20       39.60      3.36 o 
   0  -7  12       17.44       16.09      2.23 o 
   1  -7  12        0.04       -0.23      1.21 o 
   2  -7  12       65.92       65.99      3.47 o 
   3  -7  12       13.26       11.43      2.29 o 
   4  -7  12       75.87       74.65      4.10 o 
   5  -7  12       38.04       37.27      2.96 o 
  -3  -6  12       21.58       23.56      4.86 o 
  -2  -6  12       36.99       29.57      4.90 o 
  -1  -6  12       26.04       29.46      5.00 o 
   0  -6  12       60.84       64.00      7.03 o 
   1  -6  12        1.30        0.10      1.20 o 
   2  -6  12       14.38       11.93      1.72 o 
   3  -6  12      325.79      315.53      7.51 o 
   4  -6  12      466.55      463.54      9.92 o 
   5  -6  12       18.39       16.55      2.50 o 
  -4  -5  12        3.07        5.23      2.18 o 
  -3  -5  12        4.70        4.98      1.94 o 
  -2  -5  12      478.51      472.37     15.00 o 
  -1  -5  12      364.33      363.56      9.53 o 
   0  -5  12       56.98       68.91      3.87 o 
   1  -5  12      271.01      269.02     18.23 o 
   2  -5  12      299.70      312.61      7.27 o 
   3  -5  12       72.57       69.91      3.76 o 
   4  -5  12       10.75       11.14      1.70 o 
   5  -5  12      156.72      163.16      6.24 o 
   6  -5  12       54.96       54.96      4.23 o 
  -5  -4  12       36.30       35.72      3.81 o 
  -4  -4  12      132.80      136.72      4.84 o 
  -3  -4  12      516.13      527.25     13.48 o 
  -2  -4  12        6.70        6.60      1.79 o 
  -1  -4  12      104.10      105.04      5.18 o 
   0  -4  12      168.32      171.53      5.70 o 
   1  -4  12       76.43       76.06      3.62 o 
   2  -4  12      159.64      173.30      4.88 o 
   3  -4  12      117.61      107.96      4.59 o 
   4  -4  12       19.36       20.85      2.47 o 
   5  -4  12        3.89        3.65      1.05 o 
   6  -4  12      178.81      166.93      5.49 o 
  -6  -3  12       11.65       13.85      1.67 o 
  -5  -3  12       11.63       13.18      1.37 o 
  -4  -3  12      351.30      343.57      7.34 o 
  -3  -3  12      800.89      782.24     12.02 o 
  -2  -3  12      501.31      510.48      7.39 o 
  -1  -3  12       13.86       14.83      1.16 o 
   0  -3  12        2.40        2.21      0.81 o 
   1  -3  12      862.96      878.32     14.41 o 
   2  -3  12       68.17       66.58      2.76 o 
   3  -3  12       17.74       17.86      1.42 o 
   4  -3  12      169.75      179.70      6.70 o 
   5  -3  12      599.16      582.59     13.38 o 
   6  -3  12       91.76       93.27      4.31 o 
  -7  -2  12       71.90       74.07      3.50 o 
  -6  -2  12       78.26       76.59      3.02 o 
  -5  -2  12      295.43      289.95      5.92 o 
  -4  -2  12      822.64      862.07     13.28 o 
  -3  -2  12        3.97        4.82      0.96 o 
  -2  -2  12        0.58       -1.04      0.54 o 
  -1  -2  12     1251.38     1260.56     15.85 o 
   0  -2  12      234.16      221.10      5.14 o 
   1  -2  12      162.36      168.08      4.64 o 
   2  -2  12      148.36      142.30      3.36 o 
   3  -2  12      649.90      632.79     15.15 o 
   4  -2  12       48.93       52.92      7.58 o 
   5  -2  12       99.50       99.36      3.67 o 
   6  -2  12      678.93      683.46     18.78 o 
  -7  -1  12       88.30       96.64      3.42 o 
  -6  -1  12       36.40       36.25      2.30 o 
  -5  -1  12      484.23      487.78      7.55 o 
  -4  -1  12       95.54       90.79      2.52 o 
  -3  -1  12       76.36       73.07      2.59 o 
  -2  -1  12       86.93       83.48      2.03 o 
  -1  -1  12      608.12      581.48      7.31 o 
   0  -1  12      391.25      389.97      5.30 o 
   1  -1  12      656.37      659.09      8.82 o 
   2  -1  12        9.72       10.83      1.54 o 
   3  -1  12       97.86      109.89      3.53 o 
   4  -1  12      599.27      634.56     14.02 o 
   5  -1  12      137.43      133.48      5.12 o 
   6  -1  12        7.57        7.49      1.94 o 
  -8   0  12       22.17       22.29      1.74 o 
  -7   0  12      252.95      260.83      4.76 o 
  -6   0  12        0.09       -0.77      0.73 o 
  -5   0  12       84.47       92.48      2.40 o 
  -4   0  12        4.88        6.68      0.85 o 
  -3   0  12       19.64       16.04      1.06 o 
  -2   0  12      676.54      675.62      9.18 o 
  -1   0  12      278.27      250.60      4.76 o 
   0   0  12      676.75      640.12      9.85 o 
   1   0  12       44.34       34.19      2.10 o 
   2   0  12      624.10      610.80     10.75 o 
   3   0  12      504.39      566.51     12.61 o 
   4   0  12        0.12       -0.43      1.26 o 
   5   0  12      308.97      311.93      8.69 o 
  -8   1  12       40.56       52.38      2.40 o 
  -7   1  12        6.42        5.27      1.03 o 
  -6   1  12      165.87      159.74      3.33 o 
  -5   1  12        0.27        1.66      0.72 o 
  -4   1  12      137.68      124.51      4.59 o 
  -3   1  12      461.91      441.40      6.63 o 
  -2   1  12     1272.61     1194.40     13.73 o 
  -1   1  12      310.13      282.38      4.24 o 
   0   1  12      209.70      208.14      3.20 o 
   1   1  12       73.23       85.73      2.73 o 
   2   1  12        7.70        5.99      1.47 o 
   3   1  12      105.85      108.77      4.31 o 
   4   1  12        2.13        3.66      1.50 o 
   5   1  12       65.15       72.95      3.94 o 
  -8   2  12      176.95      202.23      4.94 o 
  -7   2  12      146.50      143.17      3.27 o 
  -6   2  12       78.29       74.16      2.44 o 
  -5   2  12       50.13       42.10      1.95 o 
  -4   2  12       39.01       37.73      1.62 o 
  -3   2  12        7.34        8.93      0.88 o 
  -2   2  12        0.31        1.05      0.63 o 
  -1   2  12      251.81      261.59      4.50 o 
   0   2  12        0.12        0.10      0.52 o 
   1   2  12      111.78      106.54      2.98 o 
   2   2  12      195.32      214.83      8.37 o 
   3   2  12       56.47       55.77      3.51 o 
   4   2  12       37.11       29.41      3.45 o 
  -8   3  12       77.96       92.96      4.90 o 
  -7   3  12       18.56       17.19      1.67 o 
  -6   3  12        2.13        2.65      0.94 o 
  -5   3  12       95.21       82.02      2.42 o 
  -4   3  12       15.42       13.23      1.16 o 
  -3   3  12      358.18      317.79      5.24 o 
  -2   3  12      299.47      263.10      6.38 o 
  -1   3  12        2.83        1.73      0.71 o 
   0   3  12       60.12       63.22      2.54 o 
   1   3  12      129.68      121.73      3.24 o 
   2   3  12        2.46        3.33      0.97 o 
   3   3  12        2.37        0.94      2.31 o 
   4   3  12       77.26       89.98      3.93 o 
  -8   4  12       25.02       27.09      2.77 o 
  -7   4  12       11.95       12.53      1.29 o 
  -6   4  12        9.48       11.02      1.16 o 
  -5   4  12        1.65        1.94      0.76 o 
  -4   4  12       29.18       29.57      1.53 o 
  -3   4  12        2.80        3.87      0.77 o 
  -2   4  12       38.03       31.29      1.46 o 
  -1   4  12       83.69       77.75      3.24 o 
   0   4  12       18.87       16.94      1.65 o 
   1   4  12        1.26        1.92      1.42 o 
   2   4  12        0.65        1.30      1.39 o 
   3   4  12        3.32        2.85      1.85 o 
  -8   5  12        8.62        8.02      2.25 o 
  -7   5  12        2.45        2.07      1.40 o 
  -6   5  12        0.46       -0.66      0.99 o 
  -5   5  12       43.72       44.12      2.49 o 
  -4   5  12       51.31       55.29      3.90 o 
  -3   5  12       40.73       30.54      2.02 o 
  -2   5  12        1.63        0.89      1.09 o 
  -1   5  12        1.61        1.61      1.18 o 
   0   5  12       20.51       19.95      3.03 o 
   1   5  12       10.30        9.73      1.82 o 
   2   5  12        9.37        9.65      1.68 o 
  -7   6  12       57.11       58.45      3.13 o 
  -6   6  12        4.09        4.61      1.30 o 
  -5   6  12        0.42        0.20      1.15 o 
  -4   6  12       10.84        8.72      1.39 o 
  -3   6  12       54.12       47.45      3.00 o 
  -2   6  12        5.30        4.55      1.46 o 
  -1   6  12       13.50       11.00      1.61 o 
   0   6  12       29.63       32.48      2.84 o 
  -7   7  12        9.60        8.14      1.59 o 
  -6   7  12       17.88       20.79      2.65 o 
  -5   7  12       76.75       80.66      3.28 o 
  -4   7  12      101.86       95.60      3.96 o 
  -3   7  12        0.28       -0.04      1.20 o 
  -2   7  12        0.14        1.20      1.36 o 
  -1   7  12      156.13      165.40      8.39 o 
  -1  -7  13        4.46        3.44      2.27 o 
   0  -7  13       23.61       21.30      2.65 o 
   1  -7  13       15.73       19.20      2.50 o 
   2  -7  13       51.66       45.47      4.89 o 
   3  -7  13      135.76      139.53      4.86 o 
   4  -7  13      189.01      185.21      5.77 o 
  -3  -6  13        2.19        6.28      3.23 o 
  -2  -6  13        0.20       -1.36      2.34 o 
  -1  -6  13        4.21        4.37      1.67 o 
   0  -6  13        0.99        3.17      1.44 o 
   1  -6  13      119.20      116.88      4.95 o 
   2  -6  13       83.43       83.00      5.68 o 
   3  -6  13        1.04       -0.42      1.17 o 
   4  -6  13        1.89       -0.25      1.47 o 
   5  -6  13      111.30      113.63      5.33 o 
  -4  -5  13        0.01       -0.46      1.85 o 
  -3  -5  13        0.78        0.56      1.74 o 
  -2  -5  13       67.89       65.06      3.94 o 
  -1  -5  13       70.16       65.00      3.92 o 
   0  -5  13       18.36       21.81      2.50 o 
   1  -5  13      187.05      190.70      8.77 o 
   2  -5  13      132.47      139.22      4.62 o 
   3  -5  13       38.23       40.73      2.86 o 
   4  -5  13       17.45       19.99      2.19 o 
   5  -5  13        0.02        1.50      1.84 o 
  -5  -4  13        8.11        7.05      2.17 o 
  -4  -4  13      140.28      139.22      5.02 o 
  -3  -4  13        0.01        0.67      1.51 o 
  -2  -4  13        0.21       -0.49      0.98 o 
  -1  -4  13        2.58        1.96      1.31 o 
   0  -4  13        1.39        1.16      1.20 o 
   1  -4  13        5.97        7.09      1.62 o 
   2  -4  13      640.27      663.14     12.53 o 
   3  -4  13        0.19       -0.05      0.70 o 
   4  -4  13       16.69       15.43      1.55 o 
   5  -4  13       40.21       37.70      2.60 o 
  -6  -3  13        3.61        3.64      1.13 o 
  -5  -3  13        0.65        0.35      0.98 o 
  -4  -3  13       86.73       91.83      3.28 o 
  -3  -3  13       18.16       19.87      1.94 o 
  -2  -3  13       16.78       17.48      1.37 o 
  -1  -3  13        2.07        2.18      0.78 o 
   0  -3  13       13.78       14.54      1.38 o 
   1  -3  13       61.05       65.10      2.30 o 
   2  -3  13       23.20       22.66      1.90 o 
   3  -3  13       78.14       78.64      2.61 o 
   4  -3  13        0.34       -0.17      1.05 o 
   5  -3  13        2.65        1.07      1.26 o 
  -6  -2  13       71.45       71.83      3.01 o 
  -5  -2  13        9.02        6.71      1.27 o 
  -4  -2  13      109.49      106.44      5.38 o 
  -3  -2  13       15.53       15.86      1.26 o 
  -2  -2  13        1.37        2.04      0.70 o 
  -1  -2  13        0.09        0.57      0.65 o 
   0  -2  13      150.52      143.08      3.82 o 
   1  -2  13     1144.55     1118.93     15.91 o 
   2  -2  13        0.70        0.48      1.21 o 
   3  -2  13       12.54       13.79      2.30 o 
   4  -2  13       52.12       55.37      3.42 o 
   5  -2  13        1.46       -0.18      1.39 o 
  -7  -1  13        0.51        1.15      1.19 o 
  -6  -1  13       19.62       19.92      1.84 o 
  -5  -1  13       78.18       83.54      3.84 o 
  -4  -1  13      747.96      741.98     10.41 o 
  -3  -1  13        0.82        0.92      0.66 o 
  -2  -1  13      254.79      244.81      3.93 o 
  -1  -1  13      176.22      173.09      3.09 o 
   0  -1  13      277.89      291.18      5.41 o 
   1  -1  13       68.99       78.60      5.88 o 
   2  -1  13        0.58        0.58      1.05 o 
   3  -1  13       35.45       37.41      2.42 o 
   4  -1  13      220.10      235.03      7.09 o 
   5  -1  13      105.97      104.46      9.14 o 
  -7   0  13      131.51      125.16      3.45 o 
  -6   0  13      552.13      568.35     13.92 o 
  -5   0  13      191.89      195.30      4.06 o 
  -4   0  13       21.09       24.60      1.53 o 
  -3   0  13       25.85       26.09      1.86 o 
  -2   0  13      528.80      508.25      8.28 o 
  -1   0  13      167.88      163.00      3.71 o 
   0   0  13      250.42      240.14      5.36 o 
   1   0  13       25.25       30.86      2.47 o 
   2   0  13       70.66       62.57      2.68 o 
   3   0  13      200.79      200.25      6.26 o 
   4   0  13       79.33       94.29      6.88 o 
   5   0  13       88.15       95.72      5.57 o 
  -8   1  13      103.21      105.33      3.06 o 
  -7   1  13      160.43      172.95      3.74 o 
  -6   1  13       38.38       43.14      1.98 o 
  -5   1  13      538.73      529.62      8.04 o 
  -4   1  13      178.58      186.78      3.79 o 
  -3   1  13      128.51      111.00      3.39 o 
  -2   1  13       31.78       35.49      1.68 o 
  -1   1  13      376.42      376.69      8.72 o 
   0   1  13       47.74       47.35      2.02 o 
   1   1  13      244.02      231.10      4.63 o 
   2   1  13      179.67      200.76      6.10 o 
   3   1  13      488.36      508.13     11.81 o 
   4   1  13       27.16       29.95      2.86 o 
  -8   2  13       31.15       29.98      2.04 o 
  -7   2  13      357.60      373.89      6.59 o 
  -6   2  13      207.91      216.26      4.43 o 
  -5   2  13       20.84       19.83      1.68 o 
  -4   2  13      220.50      222.93      4.25 o 
  -3   2  13      548.73      524.92      7.01 o 
  -2   2  13      124.29      113.78      2.51 o 
  -1   2  13       41.82       43.34      1.87 o 
   0   2  13      212.33      213.80      3.66 o 
   1   2  13      321.66      302.36      6.70 o 
   2   2  13       18.19       21.95      2.97 o 
   3   2  13      417.00      437.22     14.30 o 
   4   2  13       63.98       72.88      4.89 o 
  -8   3  13      295.60      298.42      6.58 o 
  -7   3  13       39.20       37.54      2.32 o 
  -6   3  13       27.03       24.74      1.86 o 
  -5   3  13      468.46      494.00      7.65 o 
  -4   3  13      245.56      244.86      4.55 o 
  -3   3  13        0.34       -0.01      0.67 o 
  -2   3  13      282.64      286.17      4.96 o 
  -1   3  13      250.30      284.16      5.48 o 
   0   3  13       33.31       30.64      1.70 o 
   1   3  13      144.27      154.73      3.83 o 
   2   3  13      204.33      196.44      5.16 o 
   3   3  13       15.65       14.03      1.91 o 
  -8   4  13        0.42       -0.58      1.03 o 
  -7   4  13      177.21      182.90      4.58 o 
  -6   4  13      108.74      100.72      3.40 o 
  -5   4  13      223.12      234.33      4.46 o 
  -4   4  13       41.88       37.46      1.73 o 
  -3   4  13      426.86      395.76      6.25 o 
  -2   4  13        1.64       -0.03      0.67 o 
  -1   4  13      119.27      113.88      3.51 o 
   0   4  13      302.72      303.70      6.45 o 
   1   4  13      277.49      283.48      7.22 o 
   2   4  13      179.74      190.58      5.87 o 
  -8   5  13        0.05       -0.60      1.52 o 
  -7   5  13       30.10       26.52      2.27 o 
  -6   5  13      291.29      308.71      6.68 o 
  -5   5  13      179.31      180.19      6.44 o 
  -4   5  13       37.83       33.08      2.19 o 
  -3   5  13       88.36       86.31      3.11 o 
  -2   5  13      279.40      298.10      7.32 o 
  -1   5  13       27.96       27.30      2.29 o 
   0   5  13        0.08        0.25      1.10 o 
   1   5  13      180.41      176.33      8.10 o 
  -7   6  13        3.07        2.66      2.24 o 
  -6   6  13        6.12        4.40      1.37 o 
  -5   6  13        1.52        0.08      1.07 o 
  -4   6  13      162.23      146.98      5.28 o 
  -3   6  13       22.52       23.89      4.70 o 
  -2   6  13       27.72       25.27      2.45 o 
  -1   6  13      269.83      285.02      8.47 o 
   0   6  13      143.44      149.66      4.64 o 
  -6   7  13        6.84        4.68      2.44 o 
  -5   7  13       76.96       77.42      3.93 o 
  -4   7  13       87.73       89.63      3.96 o 
  -3   7  13      212.04      223.73      6.47 o 
  -2   7  13        1.39        0.75      1.38 o 
   0  -7  14       22.97       17.70      2.62 o 
   1  -7  14       86.36       88.45      4.75 o 
   2  -7  14      198.26      209.68      6.32 o 
   3  -7  14       23.26       17.76      2.22 o 
  -2  -6  14        1.79        1.39      3.26 o 
  -1  -6  14       11.03       11.66      2.17 o 
   0  -6  14      169.91      181.10      6.50 o 
   1  -6  14       51.77       53.23      3.93 o 
   2  -6  14       14.20       11.78      1.98 o 
   3  -6  14        0.09       -0.78      1.26 o 
   4  -6  14       56.55       57.03      4.34 o 
  -4  -5  14      257.20      257.59      9.20 o 
  -3  -5  14      296.76      302.88      9.73 o 
  -2  -5  14      154.56      170.28      6.27 o 
  -1  -5  14        4.67        7.44      2.27 o 
   0  -5  14       39.72       40.94      3.41 o 
   1  -5  14      358.89      367.10      9.89 o 
   2  -5  14       86.07       90.91      3.82 o 
   3  -5  14        8.70        6.88      1.62 o 
   4  -5  14       76.70       77.95      3.81 o 
  -5  -4  14      102.55      106.15      4.64 o 
  -4  -4  14      254.48      272.67      9.17 o 
  -3  -4  14       11.26       10.07      1.74 o 
  -2  -4  14        0.85        0.33      1.33 o 
  -1  -4  14      675.57      689.16     25.55 o 
   0  -4  14      135.18      135.35      5.27 o 
   1  -4  14      241.11      244.51      7.45 o 
   2  -4  14      153.96      154.81      4.41 o 
   3  -4  14      505.66      503.43      9.87 o 
   4  -4  14       96.14      103.12      3.41 o 
   5  -4  14       25.80       23.24      2.23 o 
  -5  -3  14      215.34      219.24      4.93 o 
  -4  -3  14       11.97        9.95      1.26 o 
  -3  -3  14        0.11        0.65      0.77 o 
  -2  -3  14       98.09       93.60      2.56 o 
  -1  -3  14      660.34      676.77     11.81 o 
   0  -3  14      171.29      177.57      7.15 o 
   1  -3  14      335.26      355.28      7.31 o 
   2  -3  14        0.60        0.10      0.83 o 
   3  -3  14       21.76       23.63      1.98 o 
   4  -3  14      275.65      273.93     12.55 o 
   5  -3  14       45.73       40.01      3.93 o 
  -6  -2  14       21.16       19.14      1.85 o 
  -5  -2  14        0.27       -0.62      0.95 o 
  -4  -2  14        0.14        1.08      0.95 o 
  -3  -2  14       23.48       21.17      1.47 o 
  -2  -2  14      187.35      185.42      3.75 o 
  -1  -2  14       82.17       80.55      2.33 o 
   0  -2  14      401.86      394.74      7.73 o 
   1  -2  14       18.42       18.77      1.49 o 
   2  -2  14      296.32      285.76     10.28 o 
   3  -2  14      393.26      410.86     13.70 o 
   4  -2  14        8.23        5.79      2.15 o 
   5  -2  14      131.93      120.44      5.43 o 
  -7  -1  14        3.56        1.45      1.25 o 
  -6  -1  14       43.37       41.23      2.54 o 
  -5  -1  14        1.44        1.93      1.09 o 
  -4  -1  14      134.13      129.10      3.19 o 
  -3  -1  14      226.58      218.58      4.22 o 
  -2  -1  14      777.68      746.30     10.31 o 
  -1  -1  14      253.58      241.21      4.88 o 
   0  -1  14       46.49       43.02      2.87 o 
   1  -1  14       75.78       77.36      3.53 o 
   2  -1  14       39.51       32.24      2.65 o 
   3  -1  14       25.41       28.79      2.26 o 
   4  -1  14        1.25        3.30      1.66 o 
   5  -1  14      109.38      134.32      5.43 o 
  -7   0  14       98.74      102.58      3.22 o 
  -6   0  14       39.79       34.62      2.04 o 
  -5   0  14       19.36       15.70      1.45 o 
  -4   0  14       29.57       30.11      1.92 o 
  -3   0  14        5.05        4.33      1.02 o 
  -2   0  14       10.36       11.69      1.28 o 
  -1   0  14       45.61       53.42      2.22 o 
   0   0  14       11.70       14.31      1.82 o 
   1   0  14       41.67       40.92      2.90 o 
   2   0  14       64.60       76.25      3.08 o 
   3   0  14       35.01       34.26      2.99 o 
   4   0  14        6.94        5.43      1.80 o 
  -7   1  14        0.19       -0.16      1.05 o 
  -6   1  14        0.35        1.95      1.51 o 
  -5   1  14       36.59       29.14      2.15 o 
  -4   1  14        5.64        7.16      1.14 o 
  -3   1  14       75.75       62.10      2.39 o 
  -2   1  14      222.47      180.46      4.11 o 
  -1   1  14        0.18       -0.30      0.78 o 
   0   1  14       28.10       29.09      2.41 o 
   1   1  14       44.86       40.50      2.41 o 
   2   1  14        0.33        0.12      1.22 o 
   3   1  14        4.21        2.89      1.58 o 
   4   1  14       46.99       50.53      3.68 o 
  -7   2  14       63.05       64.15      2.71 o 
  -6   2  14       40.85       41.31      2.14 o 
  -5   2  14        0.01        0.86      0.83 o 
  -4   2  14        9.07        9.97      1.17 o 
  -3   2  14        0.05       -0.81      0.68 o 
  -2   2  14       98.98       72.06      2.59 o 
  -1   2  14       59.52       58.30      2.74 o 
   0   2  14       29.85       33.02      2.32 o 
   1   2  14       19.49       17.33      2.22 o 
   2   2  14        5.44        5.26      2.04 o 
   3   2  14        0.01        1.51      1.72 o 
  -8   3  14       12.12       14.46      1.99 o 
  -7   3  14        0.14       -0.97      1.16 o 
  -6   3  14        4.67        5.23      1.22 o 
  -5   3  14       21.40       22.31      1.80 o 
  -4   3  14      114.95      119.77      3.04 o 
  -3   3  14       50.30       41.27      1.95 o 
  -2   3  14        0.18        0.37      0.77 o 
  -1   3  14        0.15       -0.01      0.82 o 
   0   3  14      140.94      152.47      3.48 o 
   1   3  14        6.08        6.71      1.36 o 
   2   3  14        2.12        3.01      1.74 o 
  -7   4  14       18.99       14.74      1.62 o 
  -6   4  14       17.11       16.42      3.18 o 
  -5   4  14       19.66       17.61      1.42 o 
  -4   4  14       23.83       23.90      1.56 o 
  -3   4  14       25.03       17.93      1.35 o 
  -2   4  14       89.98       92.09      2.75 o 
  -1   4  14       36.87       35.58      1.82 o 
   0   4  14       29.83       34.37      2.37 o 
   1   4  14       41.06       49.53      4.32 o 
  -7   5  14       48.00       50.46      3.37 o 
  -6   5  14       89.34       94.48      4.16 o 
  -5   5  14       52.88       56.81      3.41 o 
  -4   5  14      233.23      237.99      5.57 o 
  -3   5  14       16.86       17.04      2.07 o 
  -2   5  14        0.02       -0.82      1.23 o 
  -1   5  14      194.92      209.93      5.37 o 
   0   5  14        2.24        3.70      1.39 o 
  -6   6  14      123.19      124.70      4.17 o 
  -5   6  14        6.92        5.88      1.52 o 
  -4   6  14       30.43       35.70      2.82 o 
  -3   6  14      156.85      141.87      4.99 o 
  -2   6  14       47.68       43.30      4.12 o 
  -1   6  14        0.02        0.92      1.24 o 
  -1  -6  15        1.57        1.92      1.63 o 
   0  -6  15        0.73       -0.56      1.49 o 
   1  -6  15        7.86        9.18      2.08 o 
   2  -6  15      547.09      540.71     11.53 o 
   3  -6  15        1.44        0.39      1.88 o 
  -3  -5  15       59.52       53.87      4.23 o 
  -2  -5  15        6.06        4.58      1.99 o 
  -1  -5  15       24.42       24.30      5.03 o 
   0  -5  15       53.33       57.62      4.27 o 
   1  -5  15       44.17       40.52      3.57 o 
   2  -5  15       22.99       20.39      2.29 o 
   3  -5  15       35.57       31.45      2.77 o 
   4  -5  15        0.46        0.45      1.39 o 
  -4  -4  15       94.40       92.71      4.98 o 
  -3  -4  15       16.94       13.98      2.74 o 
  -2  -4  15        1.34        2.36      1.60 o 
  -1  -4  15       26.02       24.94      2.86 o 
   0  -4  15      141.29      145.15     12.15 o 
   1  -4  15      521.95      534.81     10.97 o 
   2  -4  15        1.84        2.98      1.38 o 
   3  -4  15        3.31        4.06      1.02 o 
   4  -4  15       89.14       85.89      3.68 o 
  -5  -3  15       37.81       39.91      2.79 o 
  -4  -3  15      469.02      488.13     11.99 o 
  -3  -3  15        3.29        3.60      0.94 o 
  -2  -3  15      182.66      183.26      4.66 o 
  -1  -3  15       99.02      103.36      3.36 o 
   0  -3  15      202.15      205.46      4.96 o 
   1  -3  15        7.89        6.21      1.26 o 
   2  -3  15       17.43       19.24      1.80 o 
   3  -3  15       59.65       67.09      4.38 o 
   4  -3  15      293.32      295.30     10.65 o 
  -6  -2  15      430.19      438.26      8.44 o 
  -5  -2  15      111.65      112.08      3.59 o 
  -4  -2  15       26.64       29.16      3.68 o 
  -3  -2  15       38.65       39.96      2.25 o 
  -2  -2  15      490.69      503.40      7.68 o 
  -1  -2  15       28.39       28.01      2.82 o 
   0  -2  15       76.45       72.18      4.51 o 
   1  -2  15       70.46       76.72      4.64 o 
   2  -2  15      118.30      115.00      5.97 o 
   3  -2  15       80.07       76.75      5.05 o 
   4  -2  15      133.13      132.82      6.99 o 
  -6  -1  15       22.27       21.06      2.00 o 
  -5  -1  15      191.85      190.28      5.50 o 
  -4  -1  15      230.31      238.69      4.96 o 
  -3  -1  15        4.87        4.10      1.05 o 
  -2  -1  15        6.03        8.01      1.17 o 
  -1  -1  15      261.71      258.94      5.62 o 
   0  -1  15      117.44      122.06      5.07 o 
   1  -1  15      188.49      188.69      8.10 o 
   2  -1  15      151.34      166.54      5.98 o 
   3  -1  15      379.96      378.68      9.81 o 
   4  -1  15        3.92        5.62      1.87 o 
  -7   0  15      103.92      111.75      4.44 o 
  -6   0  15      147.39      160.02      4.36 o 
  -5   0  15       49.70       51.72      2.64 o 
  -4   0  15      193.58      201.01      4.67 o 
  -3   0  15      273.43      266.82      5.87 o 
  -2   0  15      256.92      241.08      5.07 o 
  -1   0  15       12.94       13.28      1.38 o 
   0   0  15      218.43      217.28      5.41 o 
   1   0  15      313.82      302.44      8.10 o 
   2   0  15      110.47      132.64      4.14 o 
   3   0  15      397.28      429.49     18.82 o 
   4   0  15       57.84       62.30      4.20 o 
  -7   1  15       16.66       16.11      1.81 o 
  -6   1  15        0.03       -0.73      1.01 o 
  -5   1  15      432.11      442.88      8.08 o 
  -4   1  15      312.37      313.47      6.20 o 
  -3   1  15        0.97        1.10      0.91 o 
  -2   1  15      190.02      195.56      4.46 o 
  -1   1  15      297.41      325.94      6.23 o 
   0   1  15        0.06        0.48      0.86 o 
   1   1  15       60.57       56.98      2.85 o 
   2   1  15      174.19      170.08      5.85 o 
   3   1  15       82.84       87.14      4.28 o 
  -7   2  15      150.09      163.80      4.49 o 
  -6   2  15       81.50       79.73      3.00 o 
  -5   2  15       90.46       97.99      3.27 o 
  -4   2  15        6.53        4.35      1.08 o 
  -3   2  15      385.65      358.36      6.71 o 
  -2   2  15       14.38       12.76      1.67 o 
  -1   2  15       32.66       26.51      2.11 o 
   0   2  15      323.31      328.64      8.84 o 
   1   2  15      334.16      349.83     12.24 o 
   2   2  15       81.98       84.66      5.26 o 
  -7   3  15       64.46       64.21      3.04 o 
  -6   3  15      203.31      214.02      5.19 o 
  -5   3  15       65.48       66.83      2.89 o 
  -4   3  15       55.25       52.67      2.52 o 
  -3   3  15       12.20       10.42      1.71 o 
  -2   3  15      317.70      346.90      5.92 o 
  -1   3  15       35.99       31.70      2.42 o 
   0   3  15        5.68        7.55      1.65 o 
   1   3  15      208.83      215.60      8.19 o 
   2   3  15      279.93      309.67     10.63 o 
  -7   4  15        4.97        7.41      1.40 o 
  -6   4  15       43.06       36.99      2.27 o 
  -5   4  15        0.16        0.34      0.87 o 
  -4   4  15      107.62      112.03      3.36 o 
  -3   4  15       33.78       38.51      2.50 o 
  -2   4  15       41.32       37.01      2.01 o 
  -1   4  15      256.87      278.72      5.08 o 
   0   4  15      132.90      132.03      4.36 o 
   1   4  15       28.20       31.88      5.26 o 
  -6   5  15       24.41       20.66      2.76 o 
  -5   5  15       84.12       96.13      3.61 o 
  -4   5  15      203.53      227.92      5.56 o 
  -3   5  15      207.49      209.59      6.13 o 
  -2   5  15        1.64        1.98      1.46 o 
  -1   5  15        3.00        1.09      1.19 o 
  -5   6  15       15.13       16.84      1.97 o 
  -4   6  15        0.17        1.86      1.57 o 
  -3   6  15       26.91       35.49      4.08 o 
   1  -6  16      193.22      195.62      6.16 o 
  -2  -5  16       63.57       69.23      4.82 o 
  -1  -5  16      473.54      513.14     14.60 o 
   0  -5  16       78.51       81.39      4.51 o 
   1  -5  16      101.98      102.63      4.28 o 
   2  -5  16        0.05        0.88      1.34 o 
   3  -5  16        0.16        0.50      1.87 o 
  -3  -4  16       29.52       29.89      3.36 o 
  -2  -4  16       22.25       19.24      2.65 o 
  -1  -4  16        7.64        7.40      1.94 o 
   0  -4  16      143.44      146.29      5.79 o 
   1  -4  16       10.36        9.15      1.80 o 
   2  -4  16       84.55       81.22      2.64 o 
   3  -4  16      194.02      189.03     20.82 o 
  -4  -3  16       82.93       82.11      3.99 o 
  -3  -3  16       58.31       53.21      2.69 o 
  -2  -3  16      305.14      301.83      6.59 o 
  -1  -3  16      175.67      170.73      4.53 o 
   0  -3  16        1.44        0.20      0.96 o 
   1  -3  16       45.67       45.89      3.63 o 
   2  -3  16       39.56       27.52      3.19 o 
   3  -3  16        1.88        2.47      1.64 o 
  -5  -2  16        1.05       -0.84      1.06 o 
  -4  -2  16       21.44       23.65      1.92 o 
  -3  -2  16       12.23       11.40      1.83 o 
  -2  -2  16       14.37       13.76      2.20 o 
  -1  -2  16        0.35       -0.91      1.30 o 
   0  -2  16       23.67       24.13      3.12 o 
   1  -2  16       14.43       10.41      2.32 o 
   2  -2  16        3.62        3.11      1.80 o 
   3  -2  16        9.83       10.75      2.62 o 
  -6  -1  16        0.02       -0.61      1.25 o 
  -5  -1  16        6.55        3.17      1.38 o 
  -4  -1  16       31.23       33.92      2.19 o 
  -3  -1  16        0.32       -0.67      0.88 o 
  -2  -1  16      123.42      106.76      3.53 o 
  -1  -1  16        0.51        1.78      1.03 o 
   0  -1  16        4.51        3.57      1.50 o 
   1  -1  16        0.00        1.34      1.31 o 
   2  -1  16        0.19       -0.32      1.21 o 
   3  -1  16        3.03        4.17      2.68 o 
  -6   0  16       47.07       49.57      3.67 o 
  -5   0  16        1.47        0.77      1.05 o 
  -4   0  16        0.29        0.33      0.93 o 
  -3   0  16        4.50        4.61      1.17 o 
  -2   0  16       97.58       84.86      2.91 o 
  -1   0  16        6.80        5.81      1.30 o 
   0   0  16       41.43       44.65      3.21 o 
   1   0  16       36.96       33.91      2.94 o 
   2   0  16       23.03       23.23      4.27 o 
   3   0  16       11.51       16.52      3.68 o 
  -6   1  16       20.59       19.08      1.87 o 
  -5   1  16        0.14        0.29      0.99 o 
  -4   1  16      109.80      115.23      4.25 o 
  -3   1  16       65.88       58.65      2.64 o 
  -2   1  16        9.24        5.50      1.18 o 
  -1   1  16        1.42        2.36      1.02 o 
   0   1  16      253.06      258.45      7.36 o 
   1   1  16        1.62        2.18      1.51 o 
   2   1  16        0.19        0.07      1.51 o 
  -6   2  16       24.88       28.70      2.16 o 
  -5   2  16       63.43       61.52      6.01 o 
  -4   2  16       33.90       35.97      2.24 o 
  -3   2  16        0.81       -0.29      0.93 o 
  -2   2  16      225.00      228.35      5.94 o 
  -1   2  16       49.84       43.94      4.41 o 
   0   2  16       13.00       19.80      3.02 o 
   1   2  16       54.85       61.14      4.65 o 
   2   2  16      345.12      365.02     12.80 o 
  -6   3  16      163.60      164.93      5.17 o 
  -5   3  16       20.61       20.58      2.07 o 
  -4   3  16      345.40      350.12      8.14 o 
  -3   3  16       75.98       81.97      3.35 o 
  -2   3  16        2.17        1.28      1.01 o 
  -1   3  16      136.19      142.53      5.22 o 
   0   3  16        0.34       -0.02      1.22 o 
   1   3  16        2.97        2.40      1.74 o 
  -6   4  16      124.52      128.90      3.86 o 
  -5   4  16       22.20       18.32      2.33 o 
  -4   4  16       78.91       90.78      3.05 o 
  -3   4  16       94.23       92.51      3.00 o 
  -2   4  16       61.52       63.08      2.81 o 
  -1   4  16       23.44       17.79      1.83 o 
   0   4  16       40.49       42.81      6.05 o 
  -5   5  16      279.83      298.27      6.81 o 
  -4   5  16      217.18      245.13      7.79 o 
  -3   5  16       16.50       18.25      2.70 o 
  -2   5  16        0.01        1.08      1.53 o 
   0  -5  17      104.26      109.46      5.29 o 
   1  -5  17        1.07        1.90      2.80 o 
  -2  -4  17      282.49      299.56      9.23 o 
  -1  -4  17        0.48       -0.78      1.56 o 
   0  -4  17       13.62       10.97      3.73 o 
   1  -4  17       75.09       76.97      3.99 o 
  -4  -3  17      193.62      214.21      5.02 o 
  -3  -3  17       12.89       11.46      2.20 o 
  -2  -3  17        0.03       -1.18      2.76 o 
  -1  -3  17      123.77      128.25      5.73 o 
   0  -3  17      125.04      122.20      5.70 o 
   1  -3  17       81.99       80.61      4.68 o 
   2  -3  17       65.93       68.23      4.47 o 
  -4  -2  17      107.26      110.27      4.01 o 
  -3  -2  17       71.05       70.84      4.09 o 
  -2  -2  17      254.61      249.73     13.23 o 
  -1  -2  17        1.24        0.11      1.59 o 
   0  -2  17      107.18       99.97      5.60 o 
   1  -2  17      218.41      205.13      8.52 o 
   2  -2  17      183.83      195.70      8.57 o 
  -5  -1  17      267.05      283.67      7.26 o 
  -4  -1  17      201.73      196.81      4.83 o 
  -3  -1  17        3.46        0.75      1.02 o 
  -2  -1  17       69.06       76.27      3.30 o 
  -1  -1  17      237.28      254.01      6.28 o 
   0  -1  17       11.55        9.90      1.88 o 
   1  -1  17        7.26        7.22      1.80 o 
   2  -1  17      116.35      107.76      3.92 o 
  -5   0  17       14.22       12.91      1.65 o 
  -4   0  17        0.44        2.20      1.15 o 
  -3   0  17      219.18      205.54      4.89 o 
  -2   0  17       29.49       31.41      2.12 o 
  -1   0  17        0.02        0.26      1.09 o 
   0   0  17      260.21      276.46      9.23 o 
   1   0  17      265.73      281.91      8.10 o 
   2   0  17       11.49       11.17      4.19 o 
  -6   1  17       93.12       99.46      3.61 o 
  -5   1  17        3.87        3.31      1.25 o 
  -4   1  17       58.62       59.22      2.83 o 
  -3   1  17        8.83        7.65      1.36 o 
  -2   1  17      257.55      280.49      6.73 o 
  -1   1  17       13.77       12.14      1.70 o 
   0   1  17       14.65       15.48      2.17 o 
   1   1  17      169.24      178.93      6.21 o 
  -6   2  17       64.42       63.28      4.25 o 
  -5   2  17        0.07        0.76      1.12 o 
  -4   2  17       43.65       47.69      2.65 o 
  -3   2  17       23.25       23.14      1.92 o 
  -2   2  17       16.57       12.32      1.78 o 
  -1   2  17      155.18      169.24      5.20 o 
   0   2  17       84.27       81.68      5.40 o 
   1   2  17       61.99       74.25      5.18 o 
  -5   3  17       61.82       66.22      3.42 o 
  -4   3  17      248.10      286.59      7.14 o 
  -3   3  17      151.24      145.71      4.68 o 
  -2   3  17       18.68       22.02      2.38 o 
  -1   3  17        0.63       -0.96      1.36 o 
   0   3  17       32.08       34.57      3.50 o 
  -5   4  17        3.20        3.41      1.31 o 
  -4   4  17       10.21       13.59      2.43 o 
  -3   4  17      132.55      161.54     12.43 o 
  -2   4  17       22.23       19.02      2.03 o 
  -2  -3  18       56.49       49.08      3.69 o 
  -1  -3  18        0.10       -0.64      1.30 o 
   0  -3  18        0.08        0.07      1.49 o 
   1  -3  18       25.21       20.98      2.85 o 
  -3  -2  18       10.75       10.90      1.94 o 
  -2  -2  18       47.38       38.53      3.87 o 
  -1  -2  18        8.50        9.50      2.38 o 
   0  -2  18       39.15       43.26      4.27 o 
   1  -2  18       32.62       35.34      3.95 o 
  -4  -1  18       58.64       58.71      2.88 o 
  -3  -1  18       76.37       67.73      3.53 o 
  -2  -1  18       27.94       29.79      2.43 o 
  -1  -1  18        0.87        0.10      1.36 o 
   0  -1  18      228.93      233.57      7.20 o 
   1  -1  18        0.13        0.29      1.46 o 
  -5   0  18       73.31       78.80      3.30 o 
  -4   0  18       33.08       35.18      2.38 o 
  -3   0  18        9.67       11.60      1.57 o 
  -2   0  18      248.38      248.79      6.56 o 
  -1   0  18       37.01       32.97      2.55 o 
   0   0  18        0.40        0.92      1.47 o 
   1   0  18       49.80       64.72      4.11 o 
  -5   1  18        3.43        2.67      1.36 o 
  -4   1  18      337.19      350.68      7.15 o 
  -3   1  18      124.70      136.12      4.01 o 
  -2   1  18        7.73        8.26      1.42 o 
  -1   1  18       45.56       47.92      3.46 o 
   0   1  18        3.59        0.28      1.16 o 
  -5   2  18       32.24       28.15      2.24 o 
  -4   2  18      122.87      138.65      5.77 o 
  -3   2  18       12.00        9.90      1.54 o 
  -2   2  18       59.12       53.98      3.28 o 
  -1   2  18       88.57       76.57      8.22 o 
  -4   3  18      201.69      230.28      6.30 o 
  -3   3  18       31.56       31.46      2.57 o 
  -2   3  18        9.08        9.41      2.09 o 
  -1  -2  19        8.15        6.67      2.18 o 
  -2  -1  19      156.80      153.31      4.99 o 
  -1  -1  19        0.02       -0.97      1.42 o 
  -3   0  19        4.30        6.00      1.61 o 
  -2   0  19        0.49        1.83      1.90 o 
  -1   0  19       49.30       57.64      3.96 o 
  -3   1  19       86.45       82.81      3.33 o 
  -2   1  19       42.13       48.60      3.13 o 
                                                 
